# Supplementary material for: catena-Poly[[[aqua­(glycine-κO)lithium]-μ-glycine-κ2 O:O′] bromide]
Source: Acta Crystallogr Sect E Struct Rep Online. 2012 Dec 19;69(Pt 1):m60–1. doi: 10.1107/S1600536812050660 (PMC3588392; doi:10.1107/S1600536812050660)
Supplement: Supplementary file 1 [file e-69-00m60-sup1.cif]

##############################################################################
#                                                                            #
# This CIF contains the data in a paper accepted for publication in          #
# Acta Crystallographica Section E. It conforms to the requirements of       #
# Notes for Authors for Acta Crystallographica Section E, and has been       #
# peer reviewed under the auspices of the IUCr Commission on Journals.       #
#                                                                            #
# Full details of the Crystallographic Information File format               #
# are given in the paper "The Crystallographic Information File (CIF):       #
# a New Standard Archive File for Crystallography" by S. R. Hall, F. H.      #
# Allen and I. D. Brown [Acta Cryst. (1991), A47, 655-685].                  #
#                                                                            #
# The current version of the core CIF dictionary is obtainable from          #
# ftp://ftp.iucr.org/pub/cif_core.dic.                                       #
#                                                                            #
# Software is freely available for graphical display of the structure(s)     #
# in this CIF. For information consult the CIF software page                 #
# http://www.iucr.org/resources/cif/software.                                #
#                                                                            #
# This file may be used for bona fide research purposes within the           #
# scientific community so long as proper attribution is given to the journal # 
# article from which it was obtained.                                        #
#                                                                            #
##############################################################################
data_I
_audit_creation_method     SHELXL-97
_chemical_name_systematic
;
<i>catena</i>-Poly[[[aqua(glycine-\k<i>O</i>)lithium]-\m-glycine-
\k^2^<i>O</i>:<i>O</i>'] bromide]
;
_chemical_name_common     ?
_chemical_formula_moiety     'C4 H12 Li N2 O5 +, Br -'
_chemical_formula_sum     'C4 H12 Br Li N2 O5'
_chemical_formula_iupac     '[Li (C2 H5 N O2)2 (H2 O)] Br'
_chemical_formula_weight     255.01
_chemical_melting_point     ?
_symmetry_cell_setting     monoclinic
_symmetry_space_group_name_H-M     'P 21/c'
_symmetry_space_group_name_Hall     '-P 2ybc'
loop_
    _symmetry_equiv_pos_as_xyz
    'x, y, z'
    '-x, y+1/2, -z+1/2'
    '-x, -y, -z'
    'x, -y-1/2, z-1/2'
_cell_length_a     7.5396(6)
_cell_length_b     17.4173(14)
_cell_length_c     8.2726(12)
_cell_angle_alpha     90.00
_cell_angle_beta     118.138(7)
_cell_angle_gamma     90.00
_cell_volume     957.96(18)
_cell_formula_units_Z     4
_cell_measurement_reflns_used     7161
_cell_measurement_theta_min     2.25
_cell_measurement_theta_max     26.0
_cell_measurement_temperature     173(2)
_exptl_crystal_description     rod
_exptl_crystal_colour     colourless
_exptl_crystal_size_max     0.61
_exptl_crystal_size_mid     0.30
_exptl_crystal_size_min     0.30
_exptl_crystal_density_diffrn     1.768
_exptl_crystal_density_meas     ?
_exptl_crystal_density_method     'not measured'
_exptl_crystal_F_000     512
_exptl_absorpt_coefficient_mu     4.283
_exptl_absorpt_correction_type     multi-scan
_exptl_absorpt_process_details     '(<i>MULscanABS</i> in PLATON; Spek, 2009)'
_exptl_absorpt_correction_T_min     0.2167
_exptl_absorpt_correction_T_max     0.2768
_exptl_special_details
;
;
_diffrn_ambient_temperature     173(2)
_diffrn_radiation_type     MoK\a
_diffrn_radiation_wavelength     0.71073
_diffrn_radiation_source     'fine-focus sealed tube'
_diffrn_radiation_monochromator     graphite
_diffrn_measurement_device_type     'STOE IPDS'
_diffrn_measurement_method     'phi rotation'
_diffrn_detector_area_resol_mean     ?
_diffrn_reflns_number     7515
_diffrn_reflns_av_R_equivalents     0.0432
_diffrn_reflns_av_sigmaI/netI     0.0314
_diffrn_reflns_theta_min     2.34
_diffrn_reflns_theta_max     26.00
_diffrn_reflns_theta_full     26.00
_diffrn_measured_fraction_theta_max     0.984
_diffrn_measured_fraction_theta_full     0.984
_diffrn_reflns_limit_h_min     -9
_diffrn_reflns_limit_h_max     9
_diffrn_reflns_limit_k_min     -21
_diffrn_reflns_limit_k_max     21
_diffrn_reflns_limit_l_min     -10
_diffrn_reflns_limit_l_max     10
_diffrn_standards_number     ?
_diffrn_standards_interval_count     ?
_diffrn_standards_interval_time     ?
_diffrn_standards_decay_%     ?
_refine_special_details
;
 Refinement of F^2^ against ALL reflections.  The weighted R-factor wR and
 goodness of fit S are based on F^2^, conventional R-factors R are based
 on F, with F set to zero for negative F^2^. The threshold expression of
 F^2^ > 2sigma(F^2^) is used only for calculating R-factors(gt) etc. and is
 not relevant to the choice of reflections for refinement.  R-factors based
 on F^2^ are statistically about twice as large as those based on F, and R-
 factors based on ALL data will be even larger.
;
_reflns_number_total     1847
_reflns_number_gt     1520
_reflns_threshold_expression     I>2\s(I)
_refine_ls_structure_factor_coef     Fsqd
_refine_ls_matrix_type     full
_refine_ls_R_factor_all     0.0286
_refine_ls_R_factor_gt     0.0210
_refine_ls_wR_factor_gt     0.0497
_refine_ls_wR_factor_ref     0.0512
_refine_ls_goodness_of_fit_ref     0.961
_refine_ls_restrained_S_all     0.961
_refine_ls_number_reflns     1847
_refine_ls_number_parameters     151
_refine_ls_number_restraints     2
_refine_ls_hydrogen_treatment     mixed
_refine_ls_weighting_scheme     calc
_refine_ls_weighting_details
         'calc w=1/[\s^2^(Fo^2^)+(0.0317P)^2^+0.0000P] where P=(Fo^2^+2Fc^2^)/3'
_atom_sites_solution_hydrogens     geom
_atom_sites_solution_primary     direct
_atom_sites_solution_secondary     difmap
_refine_ls_shift/su_max     0.001
_refine_ls_shift/su_mean     0.000
_refine_diff_density_max     0.547
_refine_diff_density_min     -0.258
_refine_ls_extinction_method     'SHELXL97 (Sheldrick, 2008)'
_refine_ls_extinction_coef     0.0097(8)
_refine_ls_extinction_expression
                                  'Fc^*^=kFc[1+0.001xFc^2^\l^3^/sin(2\q)]^-1/4^'
loop_
    _atom_type_symbol
    _atom_type_description
    _atom_type_scat_dispersion_real
    _atom_type_scat_dispersion_imag
    _atom_type_scat_source
    'C' 'C' 0.0033 0.0016
                         'International Tables Vol C Tables 4.2.6.8 and 6.1.1.4'
    'H' 'H' 0.0000 0.0000
                         'International Tables Vol C Tables 4.2.6.8 and 6.1.1.4'
    'Br' 'Br' -0.2901 2.4595
                         'International Tables Vol C Tables 4.2.6.8 and 6.1.1.4'
    'Li' 'Li' -0.0003 0.0001
                         'International Tables Vol C Tables 4.2.6.8 and 6.1.1.4'
    'N' 'N' 0.0061 0.0033
                         'International Tables Vol C Tables 4.2.6.8 and 6.1.1.4'
    'O' 'O' 0.0106 0.0060
                         'International Tables Vol C Tables 4.2.6.8 and 6.1.1.4'
_computing_data_collection     'EXPOSE in IPDS (Stoe & Cie, 2000)'
_computing_cell_refinement     'CELL in IPDS (Stoe & Cie, 2000)'
_computing_data_reduction     'INTEGRATE in IPDS (Stoe & Cie, 2000)'
_computing_structure_solution     'SHELXS97 (Sheldrick, 2008)'
_computing_structure_refinement     'SHELXL97 (Sheldrick, 2008)'
_computing_molecular_graphics     'PLATON (Spek, 2009)'
_computing_publication_material     'SHELXL97 (Sheldrick, 2008)'
loop_
    _atom_site_type_symbol
    _atom_site_label
    _atom_site_fract_x
    _atom_site_fract_y
    _atom_site_fract_z
    _atom_site_U_iso_or_equiv
    _atom_site_adp_type
    _atom_site_calc_flag
    _atom_site_refinement_flags
    _atom_site_occupancy
    _atom_site_symmetry_multiplicity
    _atom_site_disorder_assembly
    _atom_site_disorder_group
    O O1 0.4191(2) 0.89555(8) 0.8413(2) 0.0210(3) Uani d . 1 1 . .
    O O2 0.1743(3) 0.80884(9) 0.7211(2) 0.0250(4) Uani d . 1 1 . .
    O O1W 0.0182(3) 0.65924(9) 0.4468(2) 0.0218(4) Uani d D 1 1 . .
    H H1 0.075(4) 0.6666(14) 0.385(4) 0.027(7) Uiso d D 1 1 . .
    H H2 0.084(4) 0.6254(14) 0.522(4) 0.043(9) Uiso d D 1 1 . .
    O O3 -0.1525(3) 0.81668(8) 0.1971(2) 0.0270(4) Uani d . 1 1 . .
    O O4 -0.2535(2) 0.80493(8) 0.4080(2) 0.0217(3) Uani d . 1 1 . .
    N N1 0.5965(3) 0.84975(12) 0.6419(3) 0.0205(4) Uani d . 1 1 . .
    H H1A 0.643(4) 0.8360(15) 0.559(4) 0.031(7) Uiso d . 1 1 . .
    H H1B 0.702(5) 0.8395(17) 0.755(5) 0.038(8) Uiso d . 1 1 . .
    H H1C 0.580(5) 0.899(2) 0.631(4) 0.047(9) Uiso d . 1 1 . .
    N N2 -0.2448(3) 0.96593(11) 0.1353(3) 0.0174(4) Uani d . 1 1 . .
    H H2A -0.129(5) 0.9644(14) 0.156(4) 0.025(7) Uiso d . 1 1 . .
    H H2B -0.323(4) 0.9429(15) 0.027(4) 0.029(7) Uiso d . 1 1 . .
    H H2C -0.284(4) 1.0168(17) 0.126(4) 0.035(8) Uiso d . 1 1 . .
    C C1 0.3295(3) 0.84132(11) 0.7358(3) 0.0153(4) Uani d . 1 1 . .
    C C2 0.4092(3) 0.81116(11) 0.6103(3) 0.0174(4) Uani d . 1 1 . .
    H H2E 0.4342 0.7553 0.6307 0.021 Uiso calc R 1 1 . .
    H H2F 0.3062 0.8189 0.4812 0.021 Uiso calc R 1 1 . .
    C C3 -0.2198(3) 0.84265(12) 0.2952(3) 0.0166(4) Uani d . 1 1 . .
    C C4 -0.2679(4) 0.92762(12) 0.2840(3) 0.0204(5) Uani d . 1 1 . .
    H H4A -0.4078 0.9343 0.2624 0.025 Uiso calc R 1 1 . .
    H H4B -0.1772 0.9523 0.4025 0.025 Uiso calc R 1 1 . .
    Li Li1 -0.0369(6) 0.7388(2) 0.5754(5) 0.0196(8) Uani d . 1 1 . .
    Br Br1 0.24155(3) 0.968012(12) 0.27597(3) 0.02208(9) Uani d . 1 1 . .
loop_
    _atom_site_aniso_label
    _atom_site_aniso_U_11
    _atom_site_aniso_U_22
    _atom_site_aniso_U_33
    _atom_site_aniso_U_12
    _atom_site_aniso_U_13
    _atom_site_aniso_U_23
    O1 0.0197(8) 0.0202(8) 0.0247(9) -0.0040(6) 0.0118(7) -0.0074(6)
    O2 0.0244(9) 0.0289(8) 0.0290(10) -0.0120(7) 0.0186(8) -0.0097(7)
    O1W 0.0316(9) 0.0191(8) 0.0248(10) 0.0070(7) 0.0217(9) 0.0058(7)
    O3 0.0410(10) 0.0198(7) 0.0349(10) 0.0062(7) 0.0300(9) 0.0011(7)
    O4 0.0254(8) 0.0231(7) 0.0223(9) 0.0046(6) 0.0159(8) 0.0045(6)
    N1 0.0191(11) 0.0237(10) 0.0236(12) -0.0025(8) 0.0142(11) -0.0050(8)
    N2 0.0149(9) 0.0166(9) 0.0213(11) 0.0007(8) 0.0089(9) -0.0015(8)
    C1 0.0165(10) 0.0150(9) 0.0145(11) 0.0024(8) 0.0073(10) 0.0018(8)
    C2 0.0191(11) 0.0168(9) 0.0201(12) -0.0012(8) 0.0123(10) -0.0027(8)
    C3 0.0128(10) 0.0204(10) 0.0157(12) 0.0008(8) 0.0061(10) -0.0019(8)
    C4 0.0253(12) 0.0207(11) 0.0211(12) 0.0008(9) 0.0158(11) -0.0023(9)
    Li1 0.023(2) 0.0190(16) 0.020(2) -0.0040(14) 0.0125(18) -0.0022(14)
    Br1 0.01662(13) 0.02188(12) 0.02587(15) -0.00224(9) 0.00846(10) -0.00292(9)
_geom_special_details
;
 All s.u.'s (except the s.u. in the dihedral angle between two l.s. planes)
 are estimated using the full covariance matrix.  The cell s.u.'s are taken
 into account individually in the estimation of s.u.'s in distances, angles
 and torsion angles; correlations between s.u.'s in cell parameters are only
 used when they are defined by crystal symmetry.  An approximate (isotropic)
 treatment of cell s.u.'s is used for estimating s.u.'s involving l.s. planes.
;
loop_
    _geom_bond_atom_site_label_1
    _geom_bond_atom_site_label_2
    _geom_bond_site_symmetry_2
    _geom_bond_distance
    _geom_bond_publ_flag
    O1 C1 . 1.247(3) ?
    O2 C1 . 1.253(3) ?
    O2 Li1 . 1.915(4) ?
    O1W Li1 . 1.908(4) ?
    O1W H1 . 0.816(17) ?
    O1W H2 . 0.829(18) ?
    O3 C3 . 1.228(3) ?
    O3 Li1 4_575 1.880(4) ?
    O4 C3 . 1.261(3) ?
    O4 Li1 . 1.944(4) ?
    N1 C2 . 1.472(3) ?
    N1 H1A . 0.94(3) ?
    N1 H1B . 0.92(4) ?
    N1 H1C . 0.86(3) ?
    N2 C4 . 1.480(3) ?
    N2 H2A . 0.81(3) ?
    N2 H2B . 0.90(3) ?
    N2 H2C . 0.93(3) ?
    C1 C2 . 1.518(3) ?
    C2 H2E . 0.9900 ?
    C2 H2F . 0.9900 ?
    C3 C4 . 1.516(3) ?
    C4 H4A . 0.9900 ?
    C4 H4B . 0.9900 ?
    Li1 O3 4_576 1.880(4) ?
loop_
    _geom_angle_atom_site_label_1
    _geom_angle_atom_site_label_2
    _geom_angle_atom_site_label_3
    _geom_angle_site_symmetry_1
    _geom_angle_site_symmetry_3
    _geom_angle
    _geom_angle_publ_flag
    C1 O2 Li1 . . 144.09(18) ?
    Li1 O1W H1 . . 123.4(18) ?
    Li1 O1W H2 . . 108(2) ?
    H1 O1W H2 . . 106(3) ?
    C3 O3 Li1 . 4_575 169.50(19) ?
    C3 O4 Li1 . . 116.16(16) ?
    C2 N1 H1A . . 114.4(17) ?
    C2 N1 H1B . . 113.0(18) ?
    H1A N1 H1B . . 105(3) ?
    C2 N1 H1C . . 111(2) ?
    H1A N1 H1C . . 105(3) ?
    H1B N1 H1C . . 108(3) ?
    C4 N2 H2A . . 110(2) ?
    C4 N2 H2B . . 110.4(17) ?
    H2A N2 H2B . . 109(3) ?
    C4 N2 H2C . . 109.9(18) ?
    H2A N2 H2C . . 109(2) ?
    H2B N2 H2C . . 108(3) ?
    O1 C1 O2 . . 125.69(19) ?
    O1 C1 C2 . . 118.81(18) ?
    O2 C1 C2 . . 115.49(18) ?
    N1 C2 C1 . . 112.13(17) ?
    N1 C2 H2E . . 109.2 ?
    C1 C2 H2E . . 109.2 ?
    N1 C2 H2F . . 109.2 ?
    C1 C2 H2F . . 109.2 ?
    H2E C2 H2F . . 107.9 ?
    O3 C3 O4 . . 126.0(2) ?
    O3 C3 C4 . . 118.73(18) ?
    O4 C3 C4 . . 115.30(17) ?
    O3 C3 Li1 . . 96.65(15) ?
    C4 C3 Li1 . . 134.84(17) ?
    N2 C4 C3 . . 111.84(17) ?
    N2 C4 H4A . . 109.2 ?
    C3 C4 H4A . . 109.2 ?
    N2 C4 H4B . . 109.2 ?
    C3 C4 H4B . . 109.2 ?
    H4A C4 H4B . . 107.9 ?
    O3 Li1 O1W 4_576 . 101.73(17) ?
    O3 Li1 O2 4_576 . 116.6(2) ?
    O1W Li1 O2 . . 118.6(2) ?
    O3 Li1 O4 4_576 . 103.87(18) ?
    O1W Li1 O4 . . 111.3(2) ?
    O2 Li1 O4 . . 103.93(17) ?
    O3 Li1 C3 4_576 . 128.00(19) ?
    O1W Li1 C3 . . 99.35(16) ?
    O2 Li1 C3 . . 92.83(15) ?
    O4 Li1 C3 . . 24.36(7) ?
    O3 Li1 H2 4_576 . 89.3(7) ?
    O1W Li1 H2 . . 20.0(6) ?
    O2 Li1 H2 . . 112.4(8) ?
    O4 Li1 H2 . . 130.3(7) ?
    C3 Li1 H2 . . 119.3(6) ?
loop_
    _geom_torsion_atom_site_label_1
    _geom_torsion_atom_site_label_2
    _geom_torsion_atom_site_label_3
    _geom_torsion_atom_site_label_4
    _geom_torsion_site_symmetry_1
    _geom_torsion_site_symmetry_2
    _geom_torsion_site_symmetry_3
    _geom_torsion_site_symmetry_4
    _geom_torsion
    _geom_torsion_publ_flag
    Li1 O2 C1 O1 . . . . 168.2(3) ?
    Li1 O2 C1 C2 . . . . -10.9(4) ?
    O1 C1 C2 N1 . . . . 3.5(3) ?
    O2 C1 C2 N1 . . . . -177.3(2) ?
    Li1 O3 C3 O4 4_575 . . . -14.7(13) ?
    Li1 O3 C3 C4 4_575 . . . 165.1(10) ?
    Li1 O3 C3 Li1 4_575 . . . 14.2(11) ?
    Li1 O4 C3 O3 . . . . 49.0(3) ?
    Li1 O4 C3 C4 . . . . -130.8(2) ?
    O3 C3 C4 N2 . . . . 6.3(3) ?
    O4 C3 C4 N2 . . . . -173.94(19) ?
    Li1 C3 C4 N2 . . . . 143.3(2) ?
    C1 O2 Li1 O3 . . . 4_576 152.4(3) ?
    C1 O2 Li1 O1W . . . . 30.3(4) ?
    C1 O2 Li1 O4 . . . . -93.9(3) ?
    C1 O2 Li1 C3 . . . . -72.0(3) ?
    C3 O4 Li1 O3 . . . 4_576 -172.65(17) ?
    C3 O4 Li1 O1W . . . . -63.9(2) ?
    C3 O4 Li1 O2 . . . . 64.9(2) ?
    O3 C3 Li1 O3 . . . 4_576 -133.0(2) ?
    O4 C3 Li1 O3 . . . 4_576 9.1(2) ?
    C4 C3 Li1 O3 . . . 4_576 84.0(3) ?
    O3 C3 Li1 O1W . . . . -20.0(2) ?
    O4 C3 Li1 O1W . . . . 122.0(2) ?
    C4 C3 Li1 O1W . . . . -163.0(2) ?
    O3 C3 Li1 O2 . . . . 99.58(17) ?
    O4 C3 Li1 O2 . . . . -118.4(2) ?
    C4 C3 Li1 O2 . . . . -43.4(3) ?
    O3 C3 Li1 O4 . . . . -142.0(3) ?
    C4 C3 Li1 O4 . . . . 75.0(3) ?
loop_
    _geom_hbond_atom_site_label_D
    _geom_hbond_atom_site_label_H
    _geom_hbond_atom_site_label_A
    _geom_hbond_site_symmetry_A
    _geom_hbond_distance_DH
    _geom_hbond_distance_HA
    _geom_hbond_distance_DA
    _geom_hbond_angle_DHA
    N1 H1A O4 1_655 0.94(3) 1.83(3) 2.774(2) 176(3)
    N1 H1B O1W 4_676 0.92(4) 2.15(4) 2.989(3) 151(2)
    N1 H1C Br1 3_676 0.86(3) 2.61(3) 3.353(2) 146(3)
    N2 H2A Br1 . 0.81(3) 2.48(3) 3.283(2) 170(3)
    N2 H2B O1 1_454 0.90(3) 2.00(3) 2.833(3) 153(2)
    N2 H2C O1 3_576 0.93(3) 1.92(3) 2.797(2) 157(3)
    O1W H1 O2 4_575 0.816(17) 1.882(18) 2.692(2) 172(3)
    O1W H2 Br1 4_576 0.829(18) 2.475(19) 3.2923(17) 169(3)
data_global
_journal_date_recd_electronic     2012-11-06
_journal_date_accepted     2012-12-12
_journal_name_full     'Acta Crystallographica, Section E'
_journal_year     2013
_journal_volume     69
_journal_issue      1
_journal_page_first     m60
_journal_page_last     m61
_journal_paper_category     QM
_journal_paper_doi     10.1107/S1600536812050660
_journal_coeditor_code     AA2077
_publ_contact_author_name     'Dr.S. Thamotharan'
_publ_contact_author_address
;
Department of Bioinformatics
School of Chemical and Biotechnology
SASTRA University
Thanjavur 613 401
India
;
_publ_contact_author_email     'thamu@scbt.sastra.edu'
_publ_contact_author_fax     '+91 4362 264120'
_publ_contact_author_phone     '+91 4362 264101'
_publ_section_title
;\
<i>catena</i>-Poly[[[aqua(glycine-\k<i>O</i>)lithium]-\m-glycine-\k^2^<i>O</i>:\
<i>O</i>'] bromide]
;
loop_
    _publ_author_name
    _publ_author_address
    'Balakrishnan, T.'
;
School of Physics
Bharathidasan University
Tiruchirappalli 620 024
India
;
    'Ramamurthi, K.'
;
Department of Physics and Nanotechnology
SRM University
Kattankulathur 603 203
India
;
    'Jeyakanthan, J.'
;
Department of Bioinformatics
Alagappa University
Karaikudi 630 003
India
;
    'Thamotharan, S.'
;
Department of Bioinformatics
School of Chemical and Biotechnology
SASTRA University
Thanjavur 613 401
India
;
