# Supplementary material for: catena-Poly[[[aqua­(glycine-κO)lithium]-μ-glycine-κ2 O:O′] bromide]
Source: Acta Crystallogr Sect E Struct Rep Online. 2012 Dec 19;69(Pt 1):m60–1. doi: 10.1107/S1600536812050660 (PMC3588392; doi:10.1107/S1600536812050660)
Supplement: Supplementary file 2 [file e-69-00m60-Isup2.hkl]

#
# h,k,l, Fc-squared, Fo-squared, sigma(Fo-squared) and status flag
#
data_I
_shelx_title ' D:\GLB\MULABS\GLB      R    NEW: P21/C'
_shelx_refln_list_code          4
_shelx_F_calc_maximum      199.44
_exptl_crystal_F_000       512.00
_reflns_d_resolution_high  0.8105
 
loop_
 _symmetry_equiv_pos_as_xyz
 'x, y, z'
 '-x, y+1/2, -z+1/2'
 '-x, -y, -z'
 'x, -y-1/2, z-1/2'
 
_cell_length_a     7.5396
_cell_length_b    17.4173
_cell_length_c     8.2726
_cell_angle_alpha  90.000
_cell_angle_beta  118.138
_cell_angle_gamma  90.000
 
_shelx_F_squared_multiplier     1.000
 
loop_
 _refln_index_h
 _refln_index_k
 _refln_index_l
 _refln_F_squared_calc
 _refln_F_squared_meas
 _refln_F_squared_sigma
 _refln_observed_status
   1   0   0       11.54       35.97     25.83 o
   2   0   0    28911.71    30709.34    279.53 o
   3   0   0      139.97      161.62     23.67 o
   4   0   0     8948.42     8273.93    366.44 o
   5   0   0     3094.16     2796.72     37.98 o
   6   0   0     5215.70     5050.26    222.37 o
   7   0   0       18.41       20.96     24.49 o
   8   0   0     1526.22     1422.96     52.36 o
   1   1   0       95.18       97.75     17.82 o
   2   1   0      345.82      411.99     19.94 o
   3   1   0      450.64      486.74     17.45 o
   4   1   0       22.89       24.81     13.50 o
   5   1   0        2.47        2.83     10.94 o
   6   1   0        9.44        5.32     16.21 o
   7   1   0       32.33       27.33     17.51 o
   8   1   0        0.56       -6.31     18.57 o
   0   2   0     1826.32     1748.86     51.31 o
   1   2   0      305.77      360.31     15.91 o
   2   2   0    12348.01    12034.62    401.63 o
   3   2   0       69.11       50.26     14.05 o
   4   2   0     6924.64     7045.07    149.46 o
   5   2   0        7.42        8.58     12.97 o
   6   2   0     3863.68     3833.18     83.06 o
   7   2   0      355.75      362.76     20.89 o
   8   2   0     1392.21     1395.19     30.59 o
   1   3   0     1894.18     2163.66     41.11 o
   2   3   0       34.11       27.64     13.91 o
   3   3   0      961.38      910.41     17.75 o
   4   3   0       23.00       25.19     12.02 o
   5   3   0     1592.82     1501.37     32.89 o
   6   3   0      100.15       95.71     16.41 o
   7   3   0      422.80      405.57     18.70 o
   8   3   0       51.89       65.35     20.14 o
   0   4   0      472.98      534.43     28.78 o
   1   4   0      910.15     1048.35     21.14 o
   2   4   0     9663.30     9552.46    203.18 o
   3   4   0      641.57      660.60     14.61 o
   4   4   0     4704.41     4649.76     95.48 o
   5   4   0        4.46        6.76     13.68 o
   6   4   0     1274.94     1236.77     33.87 o
   7   4   0      321.39      337.70     22.35 o
   8   4   0      750.63      716.02     29.26 o
   1   5   0     5342.17     5632.05     60.06 o
   2   5   0       50.47       70.01     11.90 o
   3   5   0     4686.02     4476.21     87.02 o
   4   5   0     1502.99     1462.40     20.32 o
   5   5   0     2018.31     2010.88     32.07 o
   6   5   0      252.93      243.68     17.01 o
   7   5   0     1957.51     1972.74     62.95 o
   0   6   0    17530.59    19202.30    256.17 o
   1   6   0      890.44      991.77     19.07 o
   2   6   0     3151.43     3123.09     51.94 o
   3   6   0       66.45       63.32     13.46 o
   4   6   0      541.54      496.68     20.96 o
   5   6   0      470.87      491.04     19.86 o
   6   6   0       64.74       63.74     18.12 o
   7   6   0       80.94       89.29     18.95 o
   1   7   0     3566.78     3624.68     57.60 o
   2   7   0      128.60      126.67     11.08 o
   3   7   0     4162.94     4142.99     45.08 o
   4   7   0       34.19       35.91     14.49 o
   5   7   0     2128.92     2082.53     24.89 o
   6   7   0      430.35      440.98     19.37 o
   7   7   0      489.15      488.74     20.62 o
   0   8   0     5015.49     5656.38    195.54 o
   1   8   0      223.12      237.78     13.91 o
   2   8   0     2421.07     2622.42     43.74 o
   3   8   0      313.58      321.74     11.67 o
   4   8   0       32.65       25.70     12.88 o
   5   8   0        0.54        0.14     17.89 o
   6   8   0        0.77       18.98     15.45 o
   7   8   0       42.54       42.19     20.85 o
   1   9   0     6119.71     6471.40     89.93 o
   2   9   0      311.45      324.67     12.29 o
   3   9   0     8274.89     8150.87    170.27 o
   4   9   0       63.99       58.25     15.06 o
   5   9   0     2519.15     2572.56    139.29 o
   6   9   0        6.85       -1.75     19.20 o
   7   9   0     1094.86     1004.42     22.96 o
   0  10   0     1450.10     1477.56     25.83 o
   1  10   0      229.78      252.44     14.12 o
   2  10   0      464.08      478.55     12.06 o
   3  10   0      588.52      582.86     12.24 o
   4  10   0     1417.63     1458.11     22.18 o
   5  10   0       10.21        8.38     15.60 o
   6  10   0      181.73      202.11     19.33 o
   7  10   0      167.84      170.23     22.45 o
   1  11   0     4967.97     5015.60    195.39 o
   2  11   0        6.62       -2.47     10.81 o
   3  11   0     1346.70     1277.07     35.25 o
   4  11   0     1119.19     1105.62     18.66 o
   5  11   0     1799.02     1773.82     40.28 o
   6  11   0      279.41      276.98     21.57 o
   7  11   0     1014.92     1006.96     56.90 o
   0  12   0     1192.17     1149.11     22.99 o
   1  12   0       31.29       27.69     14.44 o
   2  12   0     4014.33     4081.79     38.57 o
   3  12   0      444.40      445.59     14.83 o
   4  12   0     1891.86     1898.10     57.82 o
   5  12   0       36.32       38.44     14.13 o
   6  12   0     1430.55     1446.27     62.80 o
   1  13   0     1481.86     1486.08     25.47 o
   2  13   0      196.90      219.49     16.48 o
   3  13   0      391.56      375.57     14.40 o
   4  13   0       52.03       52.06     15.74 o
   5  13   0      644.84      655.61     20.32 o
   6  13   0       38.98       37.93     18.39 o
   0  14   0     6627.39     6684.59    151.02 o
   1  14   0       32.18       27.87     13.58 o
   2  14   0     3037.82     3166.18     53.51 o
   3  14   0      412.01      398.68     13.61 o
   4  14   0     1540.84     1458.70     25.36 o
   5  14   0      238.86      238.50     19.00 o
   6  14   0     1288.73     1244.28     32.89 o
   1  15   0       10.41       16.74     13.51 o
   2  15   0      212.81      205.88     15.01 o
   3  15   0      167.64      180.59     13.59 o
   4  15   0      124.53      130.14     17.16 o
   5  15   0        1.87       12.08     20.26 o
   0  16   0     3285.64     3549.15    151.25 o
   1  16   0        0.99       10.69     14.26 o
   2  16   0     1979.39     1958.10     27.17 o
   3  16   0       74.55       65.14     13.09 o
   4  16   0     2360.63     2330.70     57.04 o
   5  16   0      201.02      188.02     18.53 o
   1  17   0      357.39      345.87     16.83 o
   2  17   0       16.22       35.38     12.56 o
   3  17   0      126.69      130.30     18.53 o
   4  17   0      135.56      140.63     15.68 o
   0  18   0     2396.35     2276.93    101.54 o
   1  18   0        5.89       -2.36     18.29 o
   2  18   0     2535.01     2476.72     42.42 o
   3  18   0      220.03      228.11     18.50 o
   4  18   0     1142.41     1114.24     26.51 o
   1  19   0      446.96      443.72     19.48 o
   2  19   0        8.57        2.73     17.94 o
   3  19   0      352.64      349.89     16.11 o
   0  20   0      131.40      121.42     23.81 o
   1  20   0       65.93       50.82     16.26 o
   2  20   0      656.93      681.04     24.42 o
   3  20   0       58.37       74.38     33.15 o
   1  21   0      586.09      572.54     24.03 o
  -8   1   1      558.73      549.57     20.52 o
  -7   1   1     1512.80     1457.55     30.64 o
  -6   1   1      990.63      949.97     25.48 o
  -5   1   1     3303.88     3036.80     83.70 o
  -4   1   1      117.41       99.41     13.32 o
  -3   1   1     4826.61     4845.74     39.82 o
  -2   1   1     1547.50     1726.15     29.82 o
  -1   1   1     3097.31     3122.95     82.19 o
   0   1   1       11.44       26.00     21.54 o
   1   1   1      275.39      322.31     24.75 o
   2   1   1      405.65      412.66     19.78 o
   3   1   1     6128.05     5798.53    118.92 o
   4   1   1        6.49        5.67     13.25 o
   5   1   1     2728.61     2711.31     37.18 o
   6   1   1       61.02       65.28     15.84 o
   7   1   1     1661.10     1670.85     56.71 o
  -8   2   1      467.40      460.57     20.09 o
  -7   2   1      200.83      199.15     16.60 o
  -6   2   1     1046.18     1060.84     24.81 o
  -5   2   1      500.01      506.53     16.95 o
  -4   2   1     4168.82     4373.17     30.87 o
  -3   2   1     2501.70     2308.78     68.26 o
  -2   2   1     7363.39     7629.17    131.02 o
  -1   2   1     1511.58     1452.10     26.96 o
   0   2   1      474.35      506.04     21.30 o
   1   2   1     3368.01     3637.74     87.12 o
   2   2   1     9441.22    10011.04    215.59 o
   3   2   1       89.54       95.06     15.72 o
   4   2   1     2898.48     2872.19     25.69 o
   5   2   1        5.04        1.07     18.11 o
   6   2   1      440.65      443.55     16.63 o
   7   2   1      155.76      159.52     19.61 o
  -8   3   1      278.76      264.87     19.59 o
  -7   3   1      696.00      708.58     20.10 o
  -6   3   1       57.22       58.63     13.92 o
  -5   3   1     1873.21     1781.88     45.74 o
  -4   3   1     1982.87     2030.06     21.51 o
  -3   3   1     7274.93     7611.64     54.63 o
  -2   3   1       18.57       21.35     13.58 o
  -1   3   1    11522.01    13172.86    287.52 o
   0   3   1      334.84      311.34     18.36 o
   1   3   1    39776.91    42668.21    219.54 o
   2   3   1     4506.97     4710.97    109.80 o
   3   3   1     4332.07     4210.09     91.26 o
   4   3   1      251.10      250.64     16.11 o
   5   3   1     1643.58     1631.00     42.01 o
   6   3   1      635.74      642.73     19.02 o
   7   3   1      484.69      487.72     22.28 o
  -8   4   1      371.05      411.32     21.03 o
  -7   4   1      420.10      439.28     18.86 o
  -6   4   1      959.95      909.72     19.11 o
  -5   4   1     1709.15     1722.98     26.52 o
  -4   4   1     4946.16     4895.48     84.83 o
  -3   4   1      748.41      799.20     14.21 o
  -2   4   1     6296.27     6632.13    208.50 o
  -1   4   1      379.75      409.38     15.09 o
   0   4   1    16156.64    16660.34    258.41 o
   1   4   1     1280.74     1281.09     29.39 o
   2   4   1     6604.58     6867.71    186.74 o
   3   4   1     1325.52     1410.24     38.92 o
   4   4   1     1749.08     1716.23     33.64 o
   5   4   1       50.37       44.19     18.33 o
   6   4   1     1472.72     1446.39     24.17 o
   7   4   1        2.97       -0.27     18.86 o
  -8   5   1      155.75      172.50     17.79 o
  -7   5   1      985.37      914.96     16.35 o
  -6   5   1      552.43      546.88     17.72 o
  -5   5   1     1495.32     1361.63     17.53 o
  -4   5   1        4.43        8.18     13.11 o
  -3   5   1      953.51      942.14     17.44 o
  -2   5   1      329.52      381.10     12.11 o
  -1   5   1     1551.46     1576.74     38.55 o
   0   5   1     1305.15     1461.83     23.07 o
   1   5   1      356.68      465.13     18.35 o
   2   5   1     2022.86     1946.81     50.52 o
   3   5   1     1059.26     1021.77     18.85 o
   4   5   1        9.47       12.71     15.11 o
   5   5   1     2045.63     1950.15     39.21 o
   6   5   1       67.37       72.64     15.86 o
   7   5   1      488.64      459.88     22.07 o
  -8   6   1     1816.62     1842.19     70.72 o
  -7   6   1      286.00      287.92     15.12 o
  -6   6   1     3146.13     2989.90     54.67 o
  -5   6   1      687.09      676.79     17.06 o
  -4   6   1     3982.49     3664.17     56.44 o
  -3   6   1      104.62      142.54     13.73 o
  -2   6   1    11816.40    12199.98    237.16 o
  -1   6   1      639.89      636.12     16.10 o
   0   6   1    21011.04    22577.74    161.18 o
   1   6   1     1477.95     1503.86     41.91 o
   2   6   1     6980.24     7061.63     90.14 o
   3   6   1       90.54       88.86     10.62 o
   4   6   1     6494.85     6551.42    225.57 o
   5   6   1        2.24       -8.97     18.66 o
   6   6   1     3549.98     3562.63    138.61 o
   7   6   1        1.45       16.34     20.22 o
  -8   7   1      168.32      186.23     22.96 o
  -7   7   1       92.10      102.68     19.29 o
  -6   7   1        9.11       17.16     14.55 o
  -5   7   1      198.59      187.57     18.76 o
  -4   7   1        4.13       10.77     12.91 o
  -3   7   1        3.28        2.93     12.98 o
  -2   7   1        6.23        7.60     11.37 o
  -1   7   1     3494.12     3609.59    100.06 o
   0   7   1      270.66      284.02     15.48 o
   1   7   1      459.92      493.86     15.35 o
   2   7   1        8.22        7.50     12.08 o
   3   7   1      190.41      185.65     13.64 o
   4   7   1      655.05      646.74     22.75 o
   5   7   1      209.25      201.35     20.18 o
   6   7   1        0.45        7.18     20.89 o
   7   7   1      240.56      226.24     24.83 o
  -8   8   1      812.43      717.78     39.53 o
  -7   8   1     1142.96     1199.43     46.92 o
  -6   8   1     4497.81     4477.30     78.93 o
  -5   8   1     1533.83     1518.00     21.36 o
  -4   8   1     4470.83     4420.67    180.38 o
  -3   8   1     5137.46     5066.98    146.29 o
  -2   8   1    10104.96    10616.73    182.26 o
  -1   8   1      989.99     1070.19     27.05 o
   0   8   1     9121.42     9375.11    153.86 o
   1   8   1      308.38      331.17     15.42 o
   2   8   1     7589.09     7621.78    177.73 o
   3   8   1      142.93      146.67     13.46 o
   4   8   1     5222.65     5047.02     90.25 o
   5   8   1      183.45      176.96     18.46 o
   6   8   1     2250.95     2280.54     76.62 o
   7   8   1       37.56       49.90     25.39 o
  -7   9   1      184.95      166.73     21.55 o
  -6   9   1      167.45      182.77     16.19 o
  -5   9   1      248.12      252.69     16.77 o
  -4   9   1        0.33       11.07     11.48 o
  -3   9   1       63.59       54.98     11.98 o
  -2   9   1      114.40      116.16     10.15 o
  -1   9   1      363.69      358.75     17.73 o
   0   9   1       67.85       90.23     12.77 o
   1   9   1      771.63      891.15     17.24 o
   2   9   1      577.98      577.36     16.12 o
   3   9   1       20.13        5.66     12.78 o
   4   9   1      175.74      186.35     16.65 o
   5   9   1      416.49      429.35     17.57 o
   6   9   1       51.73       68.72     22.86 o
  -7  10   1      559.69      542.56     24.86 o
  -6  10   1      858.77      824.07     22.61 o
  -5  10   1     1363.97     1385.71     20.14 o
  -4  10   1     3832.75     3849.59     45.82 o
  -3  10   1      541.75      533.84     12.05 o
  -2  10   1     3137.99     3118.76     66.26 o
  -1  10   1      464.46      455.06     13.18 o
   0  10   1     5079.12     5028.41     96.41 o
   1  10   1      130.86      139.93     13.83 o
   2  10   1     4269.91     4273.01     74.00 o
   3  10   1      283.53      270.25     12.05 o
   4  10   1     1899.88     1890.83     55.42 o
   5  10   1        3.73        8.23     18.04 o
   6  10   1     1434.96     1398.49     61.81 o
  -7  11   1      471.07      484.98     22.10 o
  -6  11   1       22.86       22.11     18.65 o
  -5  11   1      530.88      525.93     17.49 o
  -4  11   1      338.17      336.71     14.70 o
  -3  11   1      416.06      403.82     12.35 o
  -2  11   1       35.84       21.96     11.72 o
  -1  11   1     5077.87     5062.23     48.87 o
   0  11   1       16.65       15.54     11.95 o
   1  11   1     4060.40     4156.99     57.37 o
   2  11   1       47.38       24.16     11.98 o
   3  11   1      880.12      928.56     18.44 o
   4  11   1      513.90      530.69     17.20 o
   5  11   1      499.17      480.28     19.82 o
   6  11   1       11.28       14.21     20.50 o
  -7  12   1      308.84      318.72     22.59 o
  -6  12   1      306.10      297.04     17.83 o
  -5  12   1        6.52       21.20     15.91 o
  -4  12   1      796.73      794.58     22.34 o
  -3  12   1       10.21       14.37     11.78 o
  -2  12   1     2145.87     2097.16     24.72 o
  -1  12   1      494.63      479.38     13.03 o
   0  12   1     1814.41     1827.69     33.86 o
   1  12   1        2.64        3.23     12.88 o
   2  12   1     2218.23     2174.16     58.91 o
   3  12   1        0.16       -3.45     12.45 o
   4  12   1     1544.72     1626.60     56.14 o
   5  12   1        1.69      -18.51     18.51 o
   6  12   1      507.80      511.61     22.85 o
  -6  13   1      134.62      134.02     20.90 o
  -5  13   1     1355.14     1348.36     27.10 o
  -4  13   1        9.85       23.81     14.25 o
  -3  13   1     4873.38     4993.59    119.48 o
  -2  13   1        4.49       10.01     14.47 o
  -1  13   1      714.43      711.25     14.52 o
   0  13   1      271.19      246.44     13.66 o
   1  13   1     2838.30     2851.65     51.37 o
   2  13   1        1.15        5.99     14.56 o
   3  13   1     2352.94     2334.11     33.17 o
   4  13   1      662.90      674.41     15.24 o
   5  13   1     1531.09     1464.21     48.50 o
   6  13   1       55.88       46.89     22.39 o
  -6  14   1      270.09      269.50     17.63 o
  -5  14   1      297.94      321.44     19.37 o
  -4  14   1      546.67      545.12     27.57 o
  -3  14   1     1065.97     1022.11     14.58 o
  -2  14   1      297.41      358.78     31.80 o
  -1  14   1       92.29       81.91     14.97 o
   0  14   1      179.06      166.19     18.19 o
   1  14   1       29.35       43.45     14.51 o
   2  14   1      570.38      543.14     15.44 o
   3  14   1       16.28       34.50     15.62 o
   4  14   1      171.00      194.63     18.82 o
   5  14   1       61.76       58.47     18.21 o
  -6  15   1       44.88       29.83     24.42 o
  -5  15   1     1729.43     1713.36     23.36 o
  -4  15   1       70.70       59.93     14.46 o
  -3  15   1     2412.62     2481.84     67.10 o
  -2  15   1      409.99      386.99     14.37 o
  -1  15   1     3326.74     3336.29     48.23 o
   0  15   1      233.66      231.90     16.37 o
   1  15   1     2379.42     2527.06     44.97 o
   2  15   1        0.41       -2.76     14.37 o
   3  15   1     3353.03     3386.32     98.39 o
   4  15   1      145.44      143.12     16.91 o
   5  15   1      838.08      862.63     49.64 o
  -5  16   1       29.65       37.77     20.36 o
  -4  16   1        6.81        1.55     15.46 o
  -3  16   1      150.18      148.89     13.38 o
  -2  16   1        0.91        6.38     13.12 o
  -1  16   1      192.09      196.18     14.84 o
   0  16   1        0.90        8.51     17.58 o
   1  16   1        0.39      -14.36     15.57 o
   2  16   1        9.26       31.32     15.32 o
   3  16   1        7.71        8.18     14.46 o
   4  16   1        9.36        4.49     14.20 o
  -5  17   1      679.88      782.02     25.65 o
  -4  17   1      224.00      216.79     17.58 o
  -3  17   1      718.63      737.17     15.61 o
  -2  17   1      112.55      116.66     12.30 o
  -1  17   1     1996.88     2073.02     34.60 o
   0  17   1      126.78      135.51     15.67 o
   1  17   1     1795.01     1846.86     53.58 o
   2  17   1        1.01        2.11     13.64 o
   3  17   1      737.84      775.56     19.03 o
   4  17   1       67.46       76.22     16.68 o
  -4  18   1      661.27      600.23     20.08 o
  -3  18   1      487.82      494.72     17.78 o
  -2  18   1      423.26      400.33     20.19 o
  -1  18   1        7.09       -0.37     14.55 o
   0  18   1       56.84       74.41     17.94 o
   1  18   1       16.21       23.52     18.32 o
   2  18   1      601.38      630.54     19.33 o
   3  18   1       23.55       25.34     15.04 o
  -4  19   1       51.94       71.32     21.28 o
  -3  19   1      953.42      985.39     31.96 o
  -2  19   1       47.14       44.89     14.26 o
  -1  19   1      747.21      787.28     23.49 o
   0  19   1       84.07       96.19     18.30 o
   1  19   1      603.45      617.76     21.55 o
   2  19   1        4.19        6.35     14.04 o
   3  19   1      534.30      554.81     20.56 o
  -3  20   1       12.76       -7.01     15.79 o
  -2  20   1      701.94      684.88     19.02 o
  -1  20   1      193.69      191.87     15.74 o
   0  20   1     1202.81     1113.16     21.72 o
   1  20   1       80.47       88.02     15.18 o
   2  20   1      697.94      734.58     26.35 o
  -1  21   1      213.83      190.23     17.09 o
   0  21   1       18.73       39.58     16.51 o
   1  21   1      341.18      318.91     21.85 o
  -8   0   2     1211.30     1310.21     67.19 o
  -7   0   2     1126.76     1129.11     27.27 o
  -6   0   2     1861.30     1894.08     43.11 o
  -5   0   2     2630.50     2630.96     62.98 o
  -4   0   2     2193.49     2146.13     31.47 o
  -3   0   2     2015.59     2016.86    123.09 o
  -2   0   2    31998.57    32988.89   1491.77 o
  -1   0   2      849.86      779.74     31.74 o
   0   0   2    31894.76    23728.17    278.12 o
   1   0   2     2782.88     2792.17     68.93 o
   2   0   2    16039.94    17476.22   1254.50 o
   3   0   2     1818.51     1827.31    116.55 o
   4   0   2     3336.47     3427.31    176.32 o
   5   0   2       20.16       30.93     27.52 o
   6   0   2     2264.32     2295.54    180.46 o
   7   0   2        4.20       12.35     37.38 o
  -8   1   2      165.70      170.22     21.96 o
  -7   1   2        7.89       29.41     16.10 o
  -6   1   2      201.26      212.12     16.00 o
  -5   1   2      183.98      170.77     14.41 o
  -4   1   2     2542.54     2661.08     57.95 o
  -3   1   2     1474.94     1614.21     42.88 o
  -2   1   2       94.25      126.11     14.29 o
  -1   1   2       23.68       66.10     16.20 o
   0   1   2       11.58       10.32     18.69 o
   1   1   2     1378.96     1439.43     42.96 o
   2   1   2      614.14      616.89     26.04 o
   3   1   2       92.53       80.30     18.65 o
   4   1   2      661.05      636.78     24.60 o
   5   1   2        2.26        4.90     19.57 o
   6   1   2       24.79       17.77     24.23 o
   7   1   2       16.03       11.57     29.76 o
  -8   2   2     1165.28     1220.61     22.09 o
  -7   2   2     1824.81     1763.56     43.31 o
  -6   2   2     4285.29     4261.28     47.47 o
  -5   2   2     2837.06     2788.69     64.68 o
  -4   2   2     6428.31     6614.35    116.66 o
  -3   2   2     1406.63     1297.38     19.15 o
  -2   2   2     8918.97     8760.83    159.04 o
  -1   2   2     5831.90     5785.50    152.78 o
   0   2   2     8988.15     9032.13    171.04 o
   1   2   2     4131.17     4358.25    163.52 o
   2   2   2     3195.71     3272.96     47.71 o
   3   2   2     2315.96     2360.86     68.43 o
   4   2   2     7108.64     7233.29    166.86 o
   5   2   2      203.46      196.73     21.73 o
   6   2   2     2717.85     2754.56     92.81 o
   7   2   2       91.64       86.30     26.78 o
  -8   3   2      127.05      159.73     17.79 o
  -7   3   2      955.77      915.26     18.53 o
  -6   3   2      276.37      257.00     16.17 o
  -5   3   2      170.24      136.80     13.00 o
  -4   3   2      268.31      241.97     13.91 o
  -3   3   2      709.47      637.62     18.93 o
  -2   3   2      246.20      276.84     16.29 o
  -1   3   2     2075.37     2045.47     40.20 o
   0   3   2     1749.89     2009.14     35.83 o
   1   3   2      999.90      971.85     34.11 o
   2   3   2        1.35        0.88     16.69 o
   3   3   2      970.68      938.98     29.69 o
   4   3   2       35.18       30.25     16.92 o
   5   3   2     1067.24     1085.19     22.99 o
   6   3   2        2.77        1.42     24.04 o
   7   3   2      250.56      249.29     29.55 o
  -8   4   2      236.30      249.01     16.79 o
  -7   4   2      366.74      353.82     13.87 o
  -6   4   2      770.45      774.59     17.53 o
  -5   4   2      883.51      843.49     18.32 o
  -4   4   2     5650.22     5474.92    102.64 o
  -3   4   2     5310.28     5238.52    173.84 o
  -2   4   2      254.69      243.20     15.19 o
  -1   4   2     2422.94     2452.65     62.72 o
   0   4   2     2331.25     2361.81     48.14 o
   1   4   2       10.17       12.33     15.82 o
   2   4   2     4923.16     4856.64    122.59 o
   3   4   2     1096.75     1104.80     32.59 o
   4   4   2     1364.34     1376.18     42.77 o
   5   4   2        6.69       -0.31     18.31 o
   6   4   2      935.62      939.69     27.98 o
   7   4   2        5.16        1.62     29.13 o
  -8   5   2      312.71      324.29     16.92 o
  -7   5   2     1550.12     1555.83     41.82 o
  -6   5   2     1711.41     1611.16     35.94 o
  -5   5   2     3615.89     3605.33     94.28 o
  -4   5   2       39.28       33.37     11.45 o
  -3   5   2     2385.05     2412.72     50.92 o
  -2   5   2     3205.97     3348.46     80.27 o
  -1   5   2    12622.73    12819.80    206.27 o
   0   5   2      315.48      358.87     15.44 o
   1   5   2     2279.92     2199.85     28.43 o
   2   5   2        2.77        7.08     14.33 o
   3   5   2     3467.80     3529.21    108.96 o
   4   5   2      462.73      483.65     22.63 o
   5   5   2     2528.64     2526.03     72.28 o
   6   5   2       65.39       62.63     22.27 o
  -8   6   2       36.52       35.29     16.03 o
  -7   6   2      422.44      437.96     17.04 o
  -6   6   2       31.37       34.87     12.97 o
  -5   6   2       41.67       44.50     11.25 o
  -4   6   2      137.07      123.26     11.52 o
  -3   6   2     1532.48     1513.17     22.61 o
  -2   6   2     2208.20     2131.16     27.05 o
  -1   6   2      213.62      223.05     11.20 o
   0   6   2     2095.04     2054.48     21.23 o
   1   6   2        1.07        2.98     13.71 o
   2   6   2     2948.96     3101.45     60.80 o
   3   6   2      151.70      147.74     14.74 o
   4   6   2       27.85       28.15     19.72 o
   5   6   2       20.15       18.89     17.60 o
   6   6   2       20.61       30.61     21.92 o
  -8   7   2     1134.90     1062.05     24.26 o
  -7   7   2      553.17      542.34     20.59 o
  -6   7   2      451.75      460.61     14.01 o
  -5   7   2     3306.35     3166.59     41.02 o
  -4   7   2     3604.95     3567.40     85.44 o
  -3   7   2    11985.78    11862.76    198.15 o
  -2   7   2      884.08      864.79     17.28 o
  -1   7   2     3087.52     3237.12     62.68 o
   0   7   2        9.21       27.34     10.15 o
   1   7   2    11036.13    11468.88    238.01 o
   2   7   2      276.93      282.41     17.05 o
   3   7   2     4465.26     4580.08     83.68 o
   4   7   2      701.63      714.15     22.77 o
   5   7   2     1170.73     1218.17     48.04 o
   6   7   2       11.44       19.15     21.84 o
  -8   8   2       64.14       69.40     19.75 o
  -7   8   2      149.85      156.56     16.26 o
  -6   8   2       29.77       21.40     15.94 o
  -5   8   2      233.17      238.37     13.43 o
  -4   8   2       19.88       17.74     11.93 o
  -3   8   2      573.24      617.47     15.69 o
  -2   8   2       27.84       34.54     13.17 o
  -1   8   2       15.92       30.36     11.32 o
   0   8   2      765.35      813.39     32.17 o
   1   8   2     1274.05     1331.15     20.81 o
   2   8   2      866.43      969.33     29.34 o
   3   8   2       51.62       29.56     13.94 o
   4   8   2       57.32       50.34     19.74 o
   5   8   2       71.91       57.15     17.17 o
   6   8   2       49.34       46.18     23.74 o
  -8   9   2      249.83      268.70     23.12 o
  -7   9   2     1156.80     1108.59     31.46 o
  -6   9   2       30.83       26.32     17.95 o
  -5   9   2     1773.62     1738.95     47.16 o
  -4   9   2       23.45       23.97     11.71 o
  -3   9   2     2360.83     2377.74     45.83 o
  -2   9   2       98.95       96.73     13.14 o
  -1   9   2     3272.71     3218.27     92.39 o
   0   9   2       47.52       51.42     12.11 o
   1   9   2     6077.39     6361.34     61.96 o
   2   9   2       48.65       41.55     14.71 o
   3   9   2     4227.38     4518.30    119.28 o
   4   9   2       10.82       10.13     17.83 o
   5   9   2     2087.38     2171.96     57.40 o
   6   9   2       54.81       38.72     20.36 o
  -7  10   2      715.72      748.59     22.74 o
  -6  10   2      461.92      431.11     17.27 o
  -5  10   2      176.59      180.88     16.85 o
  -4  10   2     1166.92     1071.94     31.43 o
  -3  10   2      106.26       98.50     11.24 o
  -2  10   2     2678.39     2551.96     60.39 o
  -1  10   2       88.97       97.76     11.29 o
   0  10   2      536.93      560.68     19.40 o
   1  10   2     1604.07     1572.47     43.65 o
   2  10   2     1689.11     1706.53     24.21 o
   3  10   2      246.52      239.07     16.81 o
   4  10   2      453.07      462.83     17.33 o
   5  10   2      291.23      313.53     22.96 o
   6  10   2      601.26      603.93     34.04 o
  -7  11   2     1161.67     1132.92     22.24 o
  -6  11   2     1267.31     1284.92     26.98 o
  -5  11   2     2681.49     2637.63     23.38 o
  -4  11   2      680.33      677.21     25.10 o
  -3  11   2     3513.56     3577.99     88.53 o
  -2  11   2      645.44      629.08     13.01 o
  -1  11   2     8446.84     8399.53    145.09 o
   0  11   2      377.19      391.61     14.68 o
   1  11   2     2546.13     2534.49     78.35 o
   2  11   2        5.27        1.72     18.83 o
   3  11   2     2374.06     2428.95     37.01 o
   4  11   2      244.07      238.70     16.92 o
   5  11   2     1861.80     1696.20     40.63 o
  -7  12   2      410.50      404.70     19.93 o
  -6  12   2      703.06      744.59     24.99 o
  -5  12   2      918.54      867.37     22.07 o
  -4  12   2     1442.26     1472.05     20.31 o
  -3  12   2     1010.78     1039.47     26.81 o
  -2  12   2      825.32      786.31     17.86 o
  -1  12   2     1084.98     1056.78     27.48 o
   0  12   2     1568.18     1611.75     40.69 o
   1  12   2       38.03       53.55     11.92 o
   2  12   2      740.24      769.32     18.69 o
   3  12   2      337.74      333.20     16.79 o
   4  12   2     1549.00     1537.47     59.66 o
   5  12   2        0.38       -0.16     21.34 o
  -7  13   2      202.03      203.13     22.41 o
  -6  13   2      223.48      237.52     17.42 o
  -5  13   2      249.51      240.21     16.52 o
  -4  13   2      119.25      133.21     16.28 o
  -3  13   2      775.83      832.64     17.56 o
  -2  13   2       37.75       32.93     13.52 o
  -1  13   2     1299.50     1250.20     33.09 o
   0  13   2       36.27       27.24     17.99 o
   1  13   2      510.93      536.65     19.47 o
   2  13   2       16.22        8.65     14.73 o
   3  13   2      455.01      467.26     15.88 o
   4  13   2        0.14      -15.75     17.23 o
   5  13   2      539.43      483.12     20.46 o
  -6  14   2      734.19      765.01     47.42 o
  -5  14   2     1155.94     1186.66     24.21 o
  -4  14   2     1061.73     1023.49     18.62 o
  -3  14   2     1743.83     1739.37     38.21 o
  -2  14   2     1594.78     1648.20     22.25 o
  -1  14   2     1386.87     1306.98     15.64 o
   0  14   2     2930.59     2965.45     66.29 o
   1  14   2      454.14      459.81     20.94 o
   2  14   2     2348.71     2467.45     65.84 o
   3  14   2       42.46       50.62     16.16 o
   4  14   2     1015.39     1069.88     26.02 o
   5  14   2       50.28       35.73     21.85 o
  -6  15   2       52.33       53.62     16.87 o
  -5  15   2       57.46       53.71     18.63 o
  -4  15   2        3.02        5.27     13.05 o
  -3  15   2        8.53       -1.66     14.21 o
  -2  15   2        0.45       -0.09     14.31 o
  -1  15   2       86.81       84.84     13.55 o
   0  15   2       76.38       72.20     13.52 o
   1  15   2      194.47      193.94     15.12 o
   2  15   2        4.34      -11.77     14.40 o
   3  15   2       17.08       24.24     18.54 o
   4  15   2       11.02       -0.40     16.52 o
  -6  16   2     1063.54     1055.41     55.81 o
  -5  16   2      989.86      964.99     29.22 o
  -4  16   2     1003.76     1010.83     29.74 o
  -3  16   2      122.64      143.27     13.32 o
  -2  16   2     3945.41     4108.26     73.65 o
  -1  16   2      336.00      335.63     14.21 o
   0  16   2     2197.09     2233.04     35.10 o
   1  16   2     1448.93     1431.26     42.86 o
   2  16   2     1451.20     1522.02     22.81 o
   3  16   2       92.58       91.03     13.91 o
   4  16   2     1650.89     1725.28     60.89 o
  -5  17   2       67.97       77.53     18.14 o
  -4  17   2       70.83       92.90     15.65 o
  -3  17   2       18.29        9.58     15.68 o
  -2  17   2      398.79      389.72     16.35 o
  -1  17   2      147.01      132.34     13.42 o
   0  17   2      215.17      208.47     13.64 o
   1  17   2      155.42      167.69     18.92 o
   2  17   2        5.96        4.99     20.25 o
   3  17   2       91.96      116.64     18.12 o
  -4  18   2      990.68      997.11     38.75 o
  -3  18   2      719.09      717.25     23.53 o
  -2  18   2      692.89      689.48     19.51 o
  -1  18   2      320.09      330.42     16.37 o
   0  18   2     1362.74     1351.77     34.87 o
   1  18   2        3.99       16.08     16.53 o
   2  18   2     1306.91     1235.91     64.28 o
   3  18   2       32.84       32.61     17.87 o
  -4  19   2      152.13      169.84     21.81 o
  -3  19   2      531.00      507.68     21.71 o
  -2  19   2      221.88      230.89     16.93 o
  -1  19   2      646.69      685.47     21.79 o
   0  19   2        4.76       13.53     16.30 o
   1  19   2      973.33      915.32     34.45 o
   2  19   2       26.49        4.79     15.82 o
  -3  20   2      360.49      347.15     23.39 o
  -2  20   2      180.57      184.18     13.84 o
  -1  20   2      232.40      203.89     15.62 o
   0  20   2      453.02      420.33     16.36 o
   1  20   2        9.50        4.33     17.71 o
  -1  21   2      581.41      547.83     30.16 o
  -9   1   3      713.99      723.10     32.17 o
  -8   1   3     1183.03     1213.59     29.40 o
  -7   1   3     1422.57     1434.32     22.31 o
  -6   1   3     1864.43     1883.98     31.15 o
  -5   1   3     4597.84     4393.13    145.06 o
  -4   1   3     2977.14     2926.24     36.00 o
  -3   1   3     8330.14     8070.53     41.93 o
  -2   1   3     3030.30     2989.19     27.95 o
  -1   1   3     5305.46     4952.15     59.28 o
   0   1   3     2078.22     1992.48     32.16 o
   1   1   3     6232.06     6183.75    322.47 o
   2   1   3      737.36      752.99     34.26 o
   3   1   3     3393.51     3441.80    136.22 o
   4   1   3      299.38      308.88     30.48 o
   5   1   3     3038.07     3063.80    168.94 o
   6   1   3        3.34       -7.53     41.80 o
  -9   2   3      374.71      363.29     19.93 o
  -8   2   3      214.44      219.26     19.87 o
  -7   2   3       57.10       47.96     15.10 o
  -6   2   3      858.93      874.88     18.15 o
  -5   2   3      428.50      410.79     14.32 o
  -4   2   3     1448.23     1421.09     37.30 o
  -3   2   3      702.33      678.20     15.92 o
  -2   2   3     3012.74     3116.63     57.77 o
  -1   2   3      259.26      257.96     16.45 o
   0   2   3     2619.97     2619.16     33.44 o
   1   2   3       43.29       40.98     22.00 o
   2   2   3     1080.37     1112.30     25.76 o
   3   2   3      336.07      320.42     28.59 o
   4   2   3      197.50      211.23     33.57 o
   5   2   3      215.95      196.99     29.72 o
   6   2   3      405.36      421.45     35.95 o
  -9   3   3      238.45      224.28     19.58 o
  -8   3   3     1173.86     1248.57     30.36 o
  -7   3   3      565.30      584.93     18.17 o
  -6   3   3      815.15      807.98     27.25 o
  -5   3   3     1159.83     1130.90     16.91 o
  -4   3   3     1952.00     2000.77     30.92 o
  -3   3   3     2958.24     2788.37     51.84 o
  -2   3   3     2929.31     3063.43     85.20 o
  -1   3   3     9620.30     9009.52    219.85 o
   0   3   3       16.15       26.85     15.67 o
   1   3   3     7516.06     7738.09    177.74 o
   2   3   3       80.48       82.50     17.16 o
   3   3   3     4009.42     4100.34     67.16 o
   4   3   3        7.08       16.36     25.59 o
   5   3   3      260.67      275.71     34.69 o
   6   3   3        1.38        9.58     35.93 o
  -8   4   3       23.39       14.99     17.45 o
  -7   4   3     1777.49     1645.16     19.54 o
  -6   4   3      527.63      532.77     16.88 o
  -5   4   3     1090.88     1078.15     27.50 o
  -4   4   3     4733.58     4542.45    114.85 o
  -3   4   3     3870.20     3895.53     92.86 o
  -2   4   3    12130.51    12067.11    160.83 o
  -1   4   3      138.62      119.97     14.38 o
   0   4   3     4190.38     4214.10     84.09 o
   1   4   3      430.63      403.14     24.63 o
   2   4   3     5166.67     5379.55     43.86 o
   3   4   3      849.20      897.56     54.43 o
   4   4   3     1675.72     1742.99     37.07 o
   5   4   3      625.71      559.80     37.12 o
   6   4   3      760.18      748.92     47.37 o
  -8   5   3       60.31       78.34     17.46 o
  -7   5   3     1516.03     1523.34     34.12 o
  -6   5   3     1046.42      998.56     25.00 o
  -5   5   3     1711.61     1645.69     18.44 o
  -4   5   3       59.37       58.02     13.54 o
  -3   5   3     2932.33     2962.16     34.80 o
  -2   5   3      316.11      417.89     15.42 o
  -1   5   3     5507.91     5811.92    125.79 o
   0   5   3     1106.00     1209.36     20.82 o
   1   5   3     1122.61     1093.33     22.45 o
   2   5   3      245.49      348.23    108.10 o
   3   5   3     1436.93     1520.28     52.75 o
   4   5   3       80.89       78.91     25.54 o
   5   5   3     2388.84     2512.67     45.14 o
   6   5   3       31.28       45.12     29.81 o
  -8   6   3      726.73      739.47     18.06 o
  -7   6   3     1628.19     1682.92     57.54 o
  -6   6   3      946.11      925.55     18.31 o
  -5   6   3     1277.66     1312.19     23.78 o
  -4   6   3       38.69       31.35     11.38 o
  -3   6   3      766.11      732.63     18.03 o
  -2   6   3     2763.76     2709.35     41.02 o
  -1   6   3     3807.19     3830.34     28.72 o
   0   6   3     1787.64     1704.04     36.81 o
   1   6   3     4357.45     4719.41     75.02 o
   2   6   3     2166.31     2182.67     57.78 o
   3   6   3      263.14      257.20     21.57 o
   4   6   3     2674.91     2708.62     97.90 o
   5   6   3      345.53      359.96     31.99 o
   6   6   3     1173.40     1231.21     46.47 o
  -8   7   3        1.49      -13.34     18.61 o
  -7   7   3        6.28       -2.36     13.46 o
  -6   7   3       13.92       23.55     12.62 o
  -5   7   3       60.83       53.82     11.41 o
  -4   7   3        9.55       10.40      9.86 o
  -3   7   3      254.40      262.04     11.45 o
  -2   7   3      144.91      154.21     13.65 o
  -1   7   3       12.28       14.57     11.97 o
   0   7   3      266.11      262.89     14.72 o
   1   7   3       15.48       16.38     14.60 o
   2   7   3      306.48      304.40     16.82 o
   3   7   3       84.90       89.84     20.65 o
   4   7   3       12.39       14.50     20.12 o
   5   7   3      188.37      207.97     30.53 o
   6   7   3        2.94      -11.39     35.69 o
  -8   8   3     1009.22      958.46     32.25 o
  -7   8   3     1211.92     1198.66     26.33 o
  -6   8   3     1907.49     1868.10     66.47 o
  -5   8   3     4853.73     4703.79    109.77 o
  -4   8   3     4649.52     4554.95     98.98 o
  -3   8   3     2030.12     1978.94     43.11 o
  -2   8   3     2572.72     2494.53     48.59 o
  -1   8   3     5517.46     5676.14    129.45 o
   0   8   3     6743.90     6664.94    133.54 o
   1   8   3      547.42      564.24     14.79 o
   2   8   3     2354.57     2361.25     46.96 o
   3   8   3      306.11      301.92     18.27 o
   4   8   3     2556.50     2692.73     41.08 o
   5   8   3       15.57       23.15     29.38 o
  -8   9   3        3.69        7.97     15.92 o
  -7   9   3      173.77      170.20     15.07 o
  -6   9   3      401.40      375.14     13.00 o
  -5   9   3        2.57        9.69     12.72 o
  -4   9   3      105.14       94.53      9.42 o
  -3   9   3      422.45      440.52     13.79 o
  -2   9   3       42.50       37.14     14.55 o
  -1   9   3      114.84      119.16     13.50 o
   0   9   3     1149.92     1151.42     15.91 o
   1   9   3      137.48      150.69     11.65 o
   2   9   3        6.14        8.50     15.53 o
   3   9   3       16.73       23.54     13.56 o
   4   9   3       22.79       27.35     20.04 o
   5   9   3      431.21      475.41     31.20 o
  -8  10   3       53.15       35.61     24.84 o
  -7  10   3     1886.55     1879.70     73.20 o
  -6  10   3      518.40      521.47     16.31 o
  -5  10   3     1822.37     1900.39     67.15 o
  -4  10   3     1902.71     1967.10     39.43 o
  -3  10   3     3696.06     3610.96     58.05 o
  -2  10   3     4176.36     4114.71     62.97 o
  -1  10   3      623.13      610.09     13.25 o
   0  10   3     1578.29     1572.76     44.57 o
   1  10   3     1076.37     1031.79     16.20 o
   2  10   3     2480.11     2619.11     25.49 o
   3  10   3      645.18      635.50     14.98 o
   4  10   3      952.21      948.82     19.25 o
   5  10   3      307.39      322.46     30.24 o
  -7  11   3      148.19      174.27     25.58 o
  -6  11   3      259.77      268.05     16.66 o
  -5  11   3      135.72      127.98     15.15 o
  -4  11   3      139.99      137.75     15.20 o
  -3  11   3     1001.13      916.65     15.12 o
  -2  11   3     1123.70     1079.15     29.66 o
  -1  11   3     1837.21     1799.19     43.75 o
   0  11   3      661.11      644.77     13.58 o
   1  11   3     1091.63     1114.93     23.96 o
   2  11   3       36.06       31.95     15.06 o
   3  11   3      999.18     1000.74     18.61 o
   4  11   3        9.00        0.81     17.31 o
   5  11   3      363.78      369.37     29.54 o
  -7  12   3      514.28      500.33     22.28 o
  -6  12   3      151.91      180.24     19.04 o
  -5  12   3      187.73      198.05     14.10 o
  -4  12   3       12.97       22.31     15.85 o
  -3  12   3      692.07      708.49     17.02 o
  -2  12   3       53.55       54.30     11.65 o
  -1  12   3     1001.80      991.89     38.63 o
   0  12   3      617.58      618.13     14.79 o
   1  12   3     1307.36     1318.72     17.90 o
   2  12   3      867.71      871.77     22.41 o
   3  12   3      286.43      267.28     15.56 o
   4  12   3      416.04      411.97     16.25 o
   5  12   3       20.23       -2.52     34.28 o
  -7  13   3     1223.25     1198.34     41.77 o
  -6  13   3      279.28      288.32     17.91 o
  -5  13   3     2672.33     2733.71     45.43 o
  -4  13   3      544.44      532.10     17.51 o
  -3  13   3     2419.75     2502.91     71.41 o
  -2  13   3       12.88       21.56     12.51 o
  -1  13   3     3763.68     3957.12     57.65 o
   0  13   3       13.77       19.61     15.93 o
   1  13   3     3774.81     3868.62     66.64 o
   2  13   3     1000.57     1022.17     28.66 o
   3  13   3     2177.70     2143.39     22.14 o
   4  13   3       35.00       38.11     16.67 o
  -7  14   3       35.73       27.05     24.77 o
  -6  14   3      200.56      206.06     18.89 o
  -5  14   3      402.32      411.28     19.87 o
  -4  14   3     1626.67     1636.43     21.89 o
  -3  14   3      408.81      409.96     17.18 o
  -2  14   3      514.50      498.58     16.90 o
  -1  14   3       91.08       88.01     12.61 o
   0  14   3      699.07      689.79     16.43 o
   1  14   3      176.23      150.25     13.82 o
   2  14   3      452.59      429.78     17.57 o
   3  14   3        1.34      -12.97     14.62 o
   4  14   3      151.01      141.23     14.48 o
  -6  15   3      371.93      399.87     21.35 o
  -5  15   3     1352.97     1442.77     24.06 o
  -4  15   3      930.19      905.46     33.22 o
  -3  15   3     1632.32     1603.33     19.15 o
  -2  15   3      964.57      967.85     14.56 o
  -1  15   3     1182.82     1178.26     23.63 o
   0  15   3      162.95      170.87     14.64 o
   1  15   3     2504.58     2481.80     51.97 o
   2  15   3       25.47       25.23     17.16 o
   3  15   3     1067.76     1059.74     20.15 o
   4  15   3       74.03       71.59     20.45 o
  -6  16   3       12.02        2.41     20.38 o
  -5  16   3        7.94      -13.94     18.26 o
  -4  16   3       59.84       52.02     19.70 o
  -3  16   3      183.37      186.68     14.68 o
  -2  16   3        0.73        1.86     13.09 o
  -1  16   3       87.28       83.36     11.80 o
   0  16   3        6.71       17.32     14.04 o
   1  16   3       35.68       25.30     17.02 o
   2  16   3       45.12       51.63     15.48 o
   3  16   3       12.77       14.97     16.46 o
  -5  17   3      450.66      455.45     23.54 o
  -4  17   3      324.62      307.97     17.67 o
  -3  17   3     1420.78     1501.97     69.42 o
  -2  17   3      656.67      683.25     22.39 o
  -1  17   3     1548.01     1545.94     18.38 o
   0  17   3      567.39      569.83     15.45 o
   1  17   3     1200.80     1252.62     20.05 o
   2  17   3       38.59       60.44     15.41 o
   3  17   3     1386.83     1330.93     26.32 o
  -4  18   3      869.48      818.73     25.35 o
  -3  18   3      447.75      460.22     19.54 o
  -2  18   3       15.15       39.53     15.28 o
  -1  18   3      157.43      154.10     14.82 o
   0  18   3      150.35      175.67     16.80 o
   1  18   3       14.43       -1.85     16.32 o
   2  18   3       42.85       32.34     19.56 o
  -4  19   3      146.88      183.32     18.56 o
  -3  19   3      540.70      535.34     18.28 o
  -2  19   3        6.83        9.91     13.48 o
  -1  19   3     1356.77     1357.74     21.15 o
   0  19   3       52.19       61.21     13.40 o
   1  19   3      511.84      498.02     18.53 o
  -3  20   3      245.45      226.45     37.19 o
  -2  20   3      297.28      295.91     19.40 o
  -1  20   3      237.14      262.42     18.52 o
   0  20   3      219.81      219.73     19.68 o
  -9   0   4     1202.17     1215.82     49.67 o
  -8   0   4      360.56      350.12     26.37 o
  -7   0   4     5867.03     5945.84    110.15 o
  -6   0   4       81.03       80.25     19.38 o
  -5   0   4     1073.06     1032.03     32.60 o
  -4   0   4      519.79      519.26     24.67 o
  -3   0   4     2299.26     2119.83     35.27 o
  -2   0   4     9049.46     8502.46     63.93 o
  -1   0   4     9362.11     8702.40     73.23 o
   0   0   4     2440.57     2388.76     45.53 o
   1   0   4      540.61      534.15     37.29 o
  -9   1   4        9.91        3.02     22.50 o
  -8   1   4       10.98       15.75     17.69 o
  -7   1   4      132.31      121.63     17.09 o
  -6   1   4     1276.82     1273.95     18.50 o
  -5   1   4       62.28       69.55     11.77 o
  -4   1   4       16.89       24.08     14.01 o
  -3   1   4     1383.65     1386.08     19.23 o
  -2   1   4       78.41       68.13     13.65 o
  -1   1   4     3502.84     3365.56     36.02 o
   0   1   4      258.27      294.23     19.30 o
   1   1   4       95.14      103.79     27.35 o
   2   1   4        3.77        7.11     29.06 o
   3   1   4      220.02      215.76     48.73 o
  -9   2   4      649.08      686.17     26.70 o
  -8   2   4      386.45      405.85     18.78 o
  -7   2   4      677.66      705.37     18.37 o
  -6   2   4     1108.57     1104.16     18.86 o
  -5   2   4     3046.51     3089.25    112.17 o
  -4   2   4     2400.29     2303.14     74.37 o
  -3   2   4     1205.76     1155.33     21.55 o
  -2   2   4     1484.76     1481.18     39.46 o
  -1   2   4     1141.27     1075.84     21.81 o
   0   2   4     2789.08     2647.49     32.68 o
   1   2   4     2108.49     2123.26    101.23 o
   2   2   4     2237.00     2221.35     35.92 o
   3   2   4      718.62      697.46     38.15 o
   4   2   4     1548.89     1561.83     87.89 o
   5   2   4      217.36      216.30     48.84 o
  -9   3   4      172.06      181.94     19.44 o
  -8   3   4      687.65      747.12     29.16 o
  -7   3   4      672.00      617.95     18.45 o
  -6   3   4     1588.84     1564.25     21.63 o
  -5   3   4      321.77      306.40     14.69 o
  -4   3   4     1040.32     1027.97     18.80 o
  -3   3   4      209.17      169.60     13.63 o
  -2   3   4     2975.43     2934.91     76.21 o
  -1   3   4     1587.66     1514.15     41.42 o
   0   3   4     2402.78     2353.08     29.97 o
   1   3   4      332.81      299.87     23.74 o
   2   3   4     1034.10     1047.65     24.46 o
   3   3   4     1039.85     1051.28     38.92 o
   4   3   4      174.60      176.91     32.88 o
   5   3   4      384.01      397.77     41.67 o
  -9   4   4      546.66      560.50     20.28 o
  -8   4   4        8.27       -6.46     17.25 o
  -7   4   4      554.60      540.92     15.48 o
  -6   4   4      816.90      794.32     15.87 o
  -5   4   4     2737.84     2695.81     20.80 o
  -4   4   4      568.84      523.00     13.85 o
  -3   4   4     5352.12     5467.55     91.81 o
  -2   4   4      112.04       81.29     15.94 o
  -1   4   4      745.66      714.95     17.87 o
   0   4   4     1300.31     1302.04     21.77 o
   1   4   4     1981.13     2021.18     37.31 o
   2   4   4      972.45      946.34     22.98 o
   3   4   4      732.24      712.62     32.61 o
   4   4   4      329.68      319.47     28.17 o
   5   4   4       22.02       21.16     32.44 o
  -9   5   4      545.02      549.32     48.71 o
  -8   5   4     1616.57     1607.54     30.22 o
  -7   5   4     1747.21     1700.73     54.83 o
  -6   5   4     1015.14      951.08     32.84 o
  -5   5   4     1632.54     1621.40     19.78 o
  -4   5   4     3477.89     3326.80     73.82 o
  -3   5   4     6049.66     5932.36     57.88 o
  -2   5   4     2678.08     2559.44     46.34 o
  -1   5   4      883.57      879.64     17.16 o
   0   5   4     4405.26     4373.58     98.04 o
   1   5   4     3497.32     3648.39     56.80 o
   2   5   4       43.27       37.83     25.92 o
   3   5   4     1370.26     1453.68     56.74 o
   4   5   4      168.42      180.02     28.77 o
   5   5   4     1323.90     1416.73     58.83 o
  -8   6   4       20.68       20.64     18.82 o
  -7   6   4      786.31      793.81     16.60 o
  -6   6   4        2.02        7.66     14.83 o
  -5   6   4      264.95      241.09     13.20 o
  -4   6   4      207.38      192.62     14.21 o
  -3   6   4      728.60      769.71     14.89 o
  -2   6   4      186.08      157.36     12.79 o
  -1   6   4      962.70     1021.61     28.78 o
   0   6   4      720.16      694.88     17.96 o
   1   6   4       46.07       36.88     15.56 o
   2   6   4      387.59      419.74     27.76 o
   3   6   4       76.00       90.50     20.57 o
   4   6   4      104.69      111.54     30.36 o
   5   6   4       35.58       50.68     32.64 o
  -8   7   4     1190.33     1155.90     19.38 o
  -7   7   4      151.60      178.42     12.34 o
  -6   7   4     2654.53     2765.11     80.53 o
  -5   7   4     3153.02     3216.81     71.27 o
  -4   7   4     3369.24     3282.53     60.57 o
  -3   7   4     4705.77     4780.04     82.60 o
  -2   7   4     2348.99     2303.46     55.46 o
  -1   7   4     9367.62     9306.00     93.94 o
   0   7   4       22.78       27.41     15.47 o
   1   7   4     3861.21     3942.83     34.65 o
   2   7   4     1199.55     1228.15     28.64 o
   3   7   4     2638.70     2827.70     37.74 o
   4   7   4      305.97      297.17     31.45 o
   5   7   4     1118.98     1124.21     38.10 o
  -8   8   4       12.94       18.15     13.73 o
  -7   8   4        0.05       -0.83     15.03 o
  -6   8   4       74.42       69.01     12.94 o
  -5   8   4       14.17       26.83     14.94 o
  -4   8   4       19.07       18.95     10.97 o
  -3   8   4       87.33      102.76     12.29 o
  -2   8   4       71.27       83.38     12.06 o
  -1   8   4      105.72      120.88     12.36 o
   0   8   4      140.98      141.40     13.11 o
   1   8   4        9.96       12.67     14.08 o
   2   8   4       27.68       20.65     25.81 o
   3   8   4        0.18        2.55     17.69 o
   4   8   4        6.72       -2.33     29.33 o
   5   8   4        9.42        5.80     35.50 o
  -8   9   4      585.20      559.55     19.12 o
  -7   9   4      841.66      827.16     33.22 o
  -6   9   4     1139.46     1143.45     37.38 o
  -5   9   4     1688.07     1628.60     40.92 o
  -4   9   4     2193.03     2115.33     42.20 o
  -3   9   4      110.38       98.70     10.51 o
  -2   9   4     1939.13     1854.49     30.48 o
  -1   9   4     1910.38     1918.35     19.90 o
   0   9   4     2126.60     2080.76     45.17 o
   1   9   4     4580.86     4755.45     92.02 o
   2   9   4     2532.74     2499.92     48.65 o
   3   9   4     1872.06     1943.82     39.46 o
   4   9   4      311.98      319.19     25.66 o
  -8  10   4       19.47      -14.05     20.11 o
  -7  10   4      164.46      178.82     16.29 o
  -6  10   4      470.35      466.28     13.85 o
  -5  10   4        5.94        6.66     12.70 o
  -4  10   4      409.87      385.03     12.50 o
  -3  10   4       74.22       72.28     14.74 o
  -2  10   4      318.42      306.07     13.14 o
  -1  10   4       75.76       74.17     12.29 o
   0  10   4      765.40      758.22     21.47 o
   1  10   4       95.27       88.21     19.32 o
   2  10   4      434.85      421.83     19.93 o
   3  10   4      362.47      353.71     21.47 o
   4  10   4      235.38      261.90     30.03 o
  -7  11   4      927.63      964.89     19.96 o
  -6  11   4      568.15      570.06     17.87 o
  -5  11   4      826.45      844.48     19.65 o
  -4  11   4      604.87      584.66     19.42 o
  -3  11   4     5771.56     5795.01    136.19 o
  -2  11   4      563.21      587.88     17.89 o
  -1  11   4     2540.59     2556.60     73.41 o
   0  11   4      584.12      589.45     19.97 o
   1  11   4     1648.12     1736.79     45.81 o
   2  11   4      215.37      216.15     20.31 o
   3  11   4     1757.28     1764.68     39.13 o
   4  11   4        7.09       12.98     18.05 o
  -7  12   4      589.00      612.82     20.26 o
  -6  12   4       92.89       97.38     15.09 o
  -5  12   4     2172.20     2215.17     58.63 o
  -4  12   4      530.30      530.62     18.64 o
  -3  12   4     2043.88     1978.74     48.14 o
  -2  12   4      253.91      251.05     18.53 o
  -1  12   4     1730.41     1808.64     23.10 o
   0  12   4      245.69      250.13     16.94 o
   1  12   4     1040.60     1049.84     22.25 o
   2  12   4      386.80      385.79     19.94 o
   3  12   4      317.66      332.30     22.26 o
   4  12   4      169.72      195.97     22.46 o
  -7  13   4        8.90       11.45     15.05 o
  -6  13   4      694.54      718.09     20.56 o
  -5  13   4       69.85       91.40     14.57 o
  -4  13   4      137.22      147.18     18.18 o
  -3  13   4      846.29      882.92     24.22 o
  -2  13   4      307.22      293.37     14.94 o
  -1  13   4      875.92      858.53     21.30 o
   0  13   4      158.84      154.74     16.31 o
   1  13   4      180.67      182.68     18.06 o
   2  13   4       20.21       10.69     17.61 o
   3  13   4      491.63      485.24     20.47 o
  -7  14   4     1095.21      976.68     55.92 o
  -6  14   4      195.83      202.37     17.73 o
  -5  14   4     1115.15     1171.16     20.36 o
  -4  14   4      158.93      169.21     17.88 o
  -3  14   4     1488.23     1512.05     29.60 o
  -2  14   4      843.74      907.89     49.86 o
  -1  14   4     2378.95     2275.35     41.35 o
   0  14   4      582.44      572.10     26.83 o
   1  14   4      906.06      908.37     20.76 o
   2  14   4      644.20      684.42     43.50 o
   3  14   4      299.05      319.17     20.78 o
  -6  15   4        7.01       21.77     16.84 o
  -5  15   4       18.12      -11.86     16.95 o
  -4  15   4       45.03       47.79     20.93 o
  -3  15   4      798.40      795.01     19.42 o
  -2  15   4       54.32       57.26     13.29 o
  -1  15   4        9.52        7.91     15.50 o
   0  15   4       41.19       27.84     15.41 o
   1  15   4      142.52      131.12     16.17 o
   2  15   4      621.13      572.99     23.83 o
   3  15   4       21.75       27.17     20.24 o
  -6  16   4      335.58      353.92     20.97 o
  -5  16   4      747.84      705.74     18.13 o
  -4  16   4      637.43      633.96     17.77 o
  -3  16   4      341.29      333.69     19.65 o
  -2  16   4     1115.12     1104.16     29.81 o
  -1  16   4      390.73      377.88     17.95 o
   0  16   4      990.96      987.93     33.27 o
   1  16   4      373.93      367.63     17.88 o
   2  16   4      595.04      532.51     20.64 o
  -5  17   4        1.44      -15.15     20.67 o
  -4  17   4       15.62       22.99     18.14 o
  -3  17   4      136.59      170.45     18.57 o
  -2  17   4      106.74      115.47     18.61 o
  -1  17   4      160.46      176.53     15.76 o
   0  17   4      127.30      118.04     20.66 o
   1  17   4       50.77       43.32     15.55 o
   2  17   4      431.43      448.16     22.80 o
  -4  18   4      305.32      289.33     19.58 o
  -3  18   4     1167.33     1161.07     67.14 o
  -2  18   4      362.30      313.98     19.17 o
  -1  18   4      773.62      724.87     39.29 o
   0  18   4      295.54      254.66     17.54 o
   1  18   4      314.20      296.21     20.46 o
  -3  19   4      477.66      501.88     22.54 o
  -2  19   4       71.61       60.05     20.57 o
  -1  19   4      592.44      577.44     22.46 o
   0  19   4       82.05      103.24     21.52 o
  -9   1   5       53.79       51.75     20.41 o
  -8   1   5     2083.86     2098.95     59.21 o
  -7   1   5      499.74      480.12     15.71 o
  -6   1   5     2337.88     2349.74     54.02 o
  -5   1   5     1794.95     1769.41     24.59 o
  -4   1   5     7688.12     7436.21    102.48 o
  -3   1   5     2240.36     2212.91     45.91 o
  -2   1   5     5550.55     5322.41     53.96 o
  -1   1   5     1813.88     1731.91     24.52 o
   0   1   5     2969.82     2949.78     62.86 o
   1   1   5     2438.31     2481.27    148.42 o
   2   1   5     2098.70     2122.66    113.94 o
  -9   2   5      138.51      144.81     32.27 o
  -8   2   5       67.40       73.20     15.37 o
  -7   2   5        7.19       12.91     14.74 o
  -6   2   5     2344.96     2337.30     53.27 o
  -5   2   5      136.06      138.42     15.59 o
  -4   2   5        8.44        4.84     13.85 o
  -3   2   5     1125.30     1050.02     17.37 o
  -2   2   5       11.51       15.61     15.46 o
  -1   2   5        5.64        1.76     15.50 o
   0   2   5      433.94      448.67     19.74 o
   1   2   5     1879.02     1897.74     70.23 o
   2   2   5      376.91      370.98     31.04 o
   3   2   5       41.33       42.83     49.69 o
  -9   3   5      457.07      466.69     23.67 o
  -8   3   5     1754.64     1749.08     36.08 o
  -7   3   5      700.71      704.25     24.62 o
  -6   3   5     5450.57     5373.11     60.52 o
  -5   3   5      987.84      986.56     16.99 o
  -4   3   5     1912.83     1812.55     58.42 o
  -3   3   5     1479.62     1436.79     21.55 o
  -2   3   5     2915.62     2752.44     62.43 o
  -1   3   5     5082.22     4861.31     46.86 o
   0   3   5     2736.54     2620.03     28.56 o
   1   3   5     2317.37     2344.78    110.22 o
   2   3   5      854.08      863.84     29.09 o
   3   3   5     1156.69     1172.88     43.29 o
   4   3   5      385.56      369.51     58.02 o
  -9   4   5      253.72      303.01     25.12 o
  -8   4   5       60.45       70.28     18.99 o
  -7   4   5      786.20      801.72     17.33 o
  -6   4   5      235.51      209.38     17.08 o
  -5   4   5     2253.33     2208.56     28.85 o
  -4   4   5      748.95      732.07     15.39 o
  -3   4   5      293.38      260.82     13.61 o
  -2   4   5     1667.24     1683.90     37.51 o
  -1   4   5      242.39      231.49     16.31 o
   0   4   5     1996.08     1954.82     25.06 o
   1   4   5       18.54       26.27     28.34 o
   2   4   5      328.06      368.35     25.44 o
   3   4   5      247.79      266.58     29.65 o
   4   4   5      550.82      537.52     43.59 o
  -9   5   5       20.34       30.61     20.54 o
  -8   5   5      267.32      262.33     16.79 o
  -7   5   5       55.36       69.85     14.82 o
  -6   5   5      147.39      176.47     16.61 o
  -5   5   5      121.84      139.36     15.56 o
  -4   5   5      318.75      283.67     12.63 o
  -3   5   5     1145.52     1116.01     24.58 o
  -2   5   5      437.82      412.49     14.46 o
  -1   5   5      246.23      258.65     13.41 o
   0   5   5      202.47      188.42     16.10 o
   1   5   5      475.40      493.49     28.62 o
   2   5   5      132.62      120.21     21.00 o
   3   5   5      779.95      785.69     33.49 o
   4   5   5      160.14      141.26     37.50 o
  -8   6   5      202.80      198.55     16.45 o
  -7   6   5     1432.72     1405.41     22.59 o
  -6   6   5      179.39      164.81     14.33 o
  -5   6   5      985.23      983.48     18.13 o
  -4   6   5      826.77      764.56     16.44 o
  -3   6   5     2461.94     2462.94     26.99 o
  -2   6   5      241.72      217.32     12.96 o
  -1   6   5     4875.55     4822.52     69.54 o
   0   6   5      750.69      725.04     20.17 o
   1   6   5     1718.25     1848.42     45.26 o
   2   6   5     1796.20     1896.22     36.45 o
   3   6   5     1521.76     1643.61     40.14 o
   4   6   5     1089.07     1048.75     44.96 o
  -8   7   5      111.78      122.77     16.39 o
  -7   7   5        1.07       14.85     13.16 o
  -6   7   5       24.14       41.81     12.94 o
  -5   7   5        5.09       13.47     14.85 o
  -4   7   5      151.73      144.30     10.44 o
  -3   7   5      477.23      473.77     12.29 o
  -2   7   5      728.21      697.92     14.03 o
  -1   7   5       79.64       73.03     15.01 o
   0   7   5      212.88      240.75     21.17 o
   1   7   5       25.08       24.19     25.75 o
   2   7   5        0.95       -0.38     24.98 o
   3   7   5      232.34      238.29     25.18 o
   4   7   5        8.59        3.66     29.33 o
  -8   8   5      311.76      315.64     14.11 o
  -7   8   5     1824.38     1947.19     43.34 o
  -6   8   5      919.04      914.60     23.30 o
  -5   8   5     1540.14     1596.67     45.09 o
  -4   8   5      492.78      507.91     17.50 o
  -3   8   5     2643.51     2672.90     34.69 o
  -2   8   5     2342.48     2277.61     49.62 o
  -1   8   5     1500.22     1483.53     23.05 o
   0   8   5      314.41      328.17     20.55 o
   1   8   5     1414.91     1428.67     34.29 o
   2   8   5     1009.82     1042.70     30.56 o
   3   8   5       53.89       73.73     24.14 o
   4   8   5      367.34      401.27     35.76 o
  -8   9   5      217.24      224.61     14.92 o
  -7   9   5        4.55       -5.54     17.12 o
  -6   9   5      156.24      162.24     14.16 o
  -5   9   5        4.39       10.65     12.65 o
  -4   9   5      410.38      419.16     14.52 o
  -3   9   5      566.76      579.32     17.62 o
  -2   9   5     1321.22     1367.76     21.75 o
  -1   9   5        1.15       -1.46     15.12 o
   0   9   5      335.17      345.62     20.56 o
   1   9   5       19.74       24.49     21.05 o
   2   9   5       51.90       33.07     25.26 o
   3   9   5      156.59      173.02     24.43 o
   4   9   5      131.82      140.44     35.56 o
  -8  10   5        5.58        4.42     17.29 o
  -7  10   5     1553.15     1614.33     53.01 o
  -6  10   5       13.70       46.52     14.26 o
  -5  10   5     3029.00     3039.96     68.51 o
  -4  10   5      500.92      485.68     15.37 o
  -3  10   5     1459.58     1498.44     25.66 o
  -2  10   5     1084.07     1070.20     19.73 o
  -1  10   5     1372.35     1368.09     31.40 o
   0  10   5     1334.78     1375.00     30.66 o
   1  10   5      506.24      528.85     22.60 o
   2  10   5      195.08      185.36     29.56 o
   3  10   5      550.97      594.58     25.85 o
  -7  11   5      153.04      168.48     17.13 o
  -6  11   5      833.63      857.32     26.42 o
  -5  11   5       74.68       69.26     13.61 o
  -4  11   5      567.82      575.26     24.48 o
  -3  11   5      977.31      973.42     31.35 o
  -2  11   5     1414.87     1386.42     29.51 o
  -1  11   5      482.86      505.96     17.86 o
   0  11   5     1316.11     1317.05     49.54 o
   1  11   5      406.72      409.48     21.17 o
   2  11   5      112.29      134.10     29.99 o
   3  11   5      605.02      608.35     24.52 o
  -7  12   5      206.66      233.49     21.01 o
  -6  12   5      159.51      160.60     17.40 o
  -5  12   5      617.09      630.18     16.48 o
  -4  12   5      211.26      205.05     15.20 o
  -3  12   5     1223.98     1240.14     49.27 o
  -2  12   5       64.93       68.53     16.08 o
  -1  12   5     1240.29     1236.19     35.36 o
   0  12   5      553.65      524.32     18.70 o
   1  12   5     1153.20     1085.56     21.47 o
   2  12   5      802.25      837.85     60.75 o
   3  12   5      757.51      723.45     30.52 o
  -7  13   5      146.49      179.36     27.08 o
  -6  13   5      733.96      779.24     28.38 o
  -5  13   5      904.88      915.14     22.21 o
  -4  13   5      625.45      608.88     16.36 o
  -3  13   5      115.42      104.82     14.85 o
  -2  13   5      161.96      180.56     14.93 o
  -1  13   5     1455.07     1408.40     21.05 o
   0  13   5      100.66      104.15     18.06 o
   1  13   5     1372.69     1339.29     25.38 o
   2  13   5      687.04      655.37     26.44 o
  -6  14   5      191.36      172.14     21.24 o
  -5  14   5       88.88      102.16     21.04 o
  -4  14   5       55.43       63.26     17.47 o
  -3  14   5      119.13      131.62     14.63 o
  -2  14   5      538.90      501.44     16.14 o
  -1  14   5       42.13       34.79     17.49 o
   0  14   5       48.73       47.95     18.06 o
   1  14   5        5.11       -2.78     18.62 o
   2  14   5       11.99        1.23     23.21 o
  -6  15   5     1022.75     1070.56     55.37 o
  -5  15   5      410.16      366.96     18.44 o
  -4  15   5     2647.91     2619.57     31.42 o
  -3  15   5     1044.75     1049.55     24.18 o
  -2  15   5     1342.92     1324.60     34.13 o
  -1  15   5     1107.21     1077.64     20.51 o
   0  15   5     1316.08     1375.23     25.88 o
   1  15   5     1026.24     1001.72     61.91 o
   2  15   5      638.95      610.75     25.93 o
  -5  16   5        0.14        3.77     14.51 o
  -4  16   5        0.95      -11.98     15.43 o
  -3  16   5       41.66       70.11     20.66 o
  -2  16   5       25.51       29.11     18.71 o
  -1  16   5        4.75       -7.73     16.88 o
   0  16   5        0.98        3.54     16.63 o
   1  16   5       13.49        1.32     21.88 o
  -5  17   5      290.58      304.14     31.18 o
  -4  17   5      508.91      485.57     28.03 o
  -3  17   5      462.66      416.98     18.23 o
  -2  17   5     1252.89     1201.54     49.76 o
  -1  17   5      389.85      387.71     17.97 o
   0  17   5      660.56      695.59     49.79 o
  -4  18   5       21.90       -3.51     47.36 o
  -3  18   5      360.94      326.54     22.58 o
  -2  18   5      186.17      164.67     24.58 o
  -1  18   5       10.08        0.21     19.80 o
  -9   0   6     1704.36     1739.17     65.32 o
  -8   0   6      332.95      327.35     22.98 o
  -7   0   6     1716.20     1699.69     26.15 o
  -6   0   6       57.95       71.37     19.19 o
  -5   0   6     1774.93     1700.00     29.21 o
  -4   0   6     2892.60     2849.49    128.53 o
  -3   0   6      563.34      497.64     21.33 o
  -2   0   6     1074.33     1084.52     28.48 o
  -1   0   6     2059.36     1966.93     39.26 o
   0   0   6     1850.85     1843.29     41.80 o
   1   0   6      251.78      278.97     47.86 o
  -9   1   6      101.67      107.10     22.64 o
  -8   1   6      243.53      233.62     17.25 o
  -7   1   6       58.95       71.60     15.12 o
  -6   1   6     1094.35     1088.39     30.83 o
  -5   1   6     1021.53      976.80     19.99 o
  -4   1   6     1189.84     1162.90     17.25 o
  -3   1   6      279.48      266.27     14.92 o
  -2   1   6        1.69       -0.41     12.61 o
  -1   1   6      237.31      218.43     16.56 o
   0   1   6      181.00      176.44     22.82 o
   1   1   6        7.56        8.67     36.44 o
  -9   2   6      497.31      561.73     23.94 o
  -8   2   6       18.07       13.82     19.23 o
  -7   2   6     1133.78     1198.26     21.29 o
  -6   2   6       12.49       11.55     14.16 o
  -5   2   6      985.87      971.31     18.49 o
  -4   2   6       42.95       41.69     12.65 o
  -3   2   6     3338.88     3156.48     26.24 o
  -2   2   6      456.47      440.36     16.18 o
  -1   2   6     1264.41     1269.13     21.95 o
   0   2   6      141.32      149.83     22.98 o
   1   2   6      997.22     1060.22     51.12 o
   2   2   6      701.27      695.60     53.11 o
  -9   3   6      251.28      245.83     21.20 o
  -8   3   6     1118.87     1190.62     39.92 o
  -7   3   6       64.46       72.01     16.36 o
  -6   3   6     1210.08     1220.25     26.07 o
  -5   3   6      206.12      210.51     17.36 o
  -4   3   6      891.70      884.44     16.89 o
  -3   3   6      507.38      478.26     14.79 o
  -2   3   6     2825.20     2654.18     23.84 o
  -1   3   6       85.24       77.31     16.14 o
   0   3   6     1746.42     1797.24     28.55 o
   1   3   6      474.22      468.33     29.68 o
   2   3   6      659.49      677.73     46.33 o
  -9   4   6      127.00      114.17     35.38 o
  -8   4   6        2.12       -2.46     15.95 o
  -7   4   6      885.71      900.98     20.75 o
  -6   4   6      437.88      480.44     17.70 o
  -5   4   6     2388.66     2579.23     31.37 o
  -4   4   6       14.84       22.17     16.28 o
  -3   4   6     1352.99     1325.31     43.34 o
  -2   4   6      541.75      473.14     17.30 o
  -1   4   6     1296.71     1323.52     30.90 o
   0   4   6      878.52      912.72     25.71 o
   1   4   6     1357.22     1421.13     55.69 o
   2   4   6       96.56      100.49     25.50 o
   3   4   6      179.26      172.77     43.55 o
  -8   5   6     1626.20     1692.46     84.92 o
  -7   5   6      310.51      333.52     28.75 o
  -6   5   6     1245.98     1272.48     32.83 o
  -5   5   6     1398.48     1391.07     24.91 o
  -4   5   6     2105.71     2149.40     36.06 o
  -3   5   6      452.56      444.66     15.26 o
  -2   5   6     4779.09     4437.87     33.59 o
  -1   5   6      393.30      383.47     18.70 o
   0   5   6     1383.88     1410.68     37.57 o
   1   5   6      249.18      267.11     29.46 o
   2   5   6     1234.46     1306.20     54.41 o
   3   5   6      777.17      736.64     49.49 o
  -8   6   6      153.21      156.43     15.27 o
  -7   6   6      189.03      209.69     19.20 o
  -6   6   6      162.94      184.41     16.74 o
  -5   6   6      598.98      584.02     26.52 o
  -4   6   6      239.44      243.24     17.26 o
  -3   6   6       39.50       39.72     18.58 o
  -2   6   6       99.62       96.46     15.30 o
  -1   6   6       45.85       37.00     14.05 o
   0   6   6      428.72      413.21     22.83 o
   1   6   6      224.56      192.30     26.68 o
   2   6   6      143.89      124.09     30.53 o
   3   6   6       74.28       78.32     36.55 o
  -8   7   6     1106.32     1092.79     17.33 o
  -7   7   6        1.79       -0.65     15.03 o
  -6   7   6     4935.05     4919.83    147.05 o
  -5   7   6        9.20       30.31     14.73 o
  -4   7   6     5877.95     5755.54    136.80 o
  -3   7   6      382.00      373.97     15.02 o
  -2   7   6     1256.78     1185.87     23.14 o
  -1   7   6     1857.25     1929.89     58.80 o
   0   7   6     2294.48     2259.33     40.02 o
   1   7   6     1037.73     1095.48     33.14 o
   2   7   6     1004.25     1051.85     29.29 o
   3   7   6      102.29      121.72     30.02 o
  -8   8   6       41.03       37.92     15.65 o
  -7   8   6        4.37       24.16     14.83 o
  -6   8   6      174.67      190.58     15.06 o
  -5   8   6       30.39       24.27     12.83 o
  -4   8   6        7.96       17.80     14.52 o
  -3   8   6      115.70      111.68     13.12 o
  -2   8   6      161.43      152.55     14.28 o
  -1   8   6       37.46       33.88     18.22 o
   0   8   6      119.28      120.69     20.71 o
   1   8   6      101.86       95.97     18.43 o
   2   8   6        0.28       -1.92     29.47 o
   3   8   6       36.54       35.96     28.56 o
  -8   9   6     1479.15     1583.27     27.88 o
  -7   9   6      425.78      422.22     15.78 o
  -6   9   6     1099.81     1131.00     28.90 o
  -5   9   6      203.58      186.96     14.07 o
  -4   9   6     1909.03     1913.17     44.78 o
  -3   9   6      274.73      291.07     13.67 o
  -2   9   6     1836.43     1876.52     69.78 o
  -1   9   6      626.15      648.44     37.69 o
   0   9   6     2655.34     2664.52     69.21 o
   1   9   6     1505.72     1579.45     89.10 o
   2   9   6     1615.26     1574.08     62.29 o
   3   9   6     1103.32     1077.21     34.16 o
  -7  10   6        7.80        0.39     15.61 o
  -6  10   6       27.87       25.11     16.04 o
  -5  10   6      206.09      213.43     14.00 o
  -4  10   6       54.76       48.94     16.00 o
  -3  10   6       39.60       47.69     11.90 o
  -2  10   6      168.64      162.74     15.38 o
  -1  10   6       50.09       59.30     17.53 o
   0  10   6      104.46      101.35     17.86 o
   1  10   6       17.22       32.16     29.76 o
   2  10   6       38.16       38.59     29.15 o
  -7  11   6        6.02       -5.82     18.28 o
  -6  11   6      927.45      973.90     21.82 o
  -5  11   6      445.48      447.64     14.45 o
  -4  11   6      627.24      690.10     19.08 o
  -3  11   6      441.95      439.65     16.40 o
  -2  11   6     1853.21     1888.81     50.55 o
  -1  11   6      326.96      312.77     16.25 o
   0  11   6      177.84      175.84     21.57 o
   1  11   6      114.33      141.25     26.05 o
   2  11   6      117.16      109.37     29.80 o
  -7  12   6      768.00      757.82     21.46 o
  -6  12   6      216.49      232.64     16.23 o
  -5  12   6      934.77     1018.12     58.42 o
  -4  12   6       87.06      126.22     19.08 o
  -3  12   6     2018.81     1997.73     21.13 o
  -2  12   6      551.90      548.87     18.01 o
  -1  12   6      860.42      853.33     24.70 o
   0  12   6      160.82      143.73     20.39 o
   1  12   6      754.64      778.22     38.36 o
   2  12   6      150.40      185.04     35.14 o
  -6  13   6      326.95      326.77     19.45 o
  -5  13   6        1.24        1.55     18.58 o
  -4  13   6      567.30      602.00     20.43 o
  -3  13   6      409.44      434.64     19.73 o
  -2  13   6      373.39      388.78     18.80 o
  -1  13   6      171.50      189.26     19.76 o
   0  13   6      172.31      197.72     22.60 o
   1  13   6      223.15      203.87     24.83 o
  -6  14   6       79.77       99.66     24.56 o
  -5  14   6      923.25      922.94     37.23 o
  -4  14   6      123.19      127.02     16.28 o
  -3  14   6      752.74      720.18     33.46 o
  -2  14   6      268.35      272.06     18.16 o
  -1  14   6     1325.20     1294.81     40.11 o
   0  14   6      157.00      168.69     18.61 o
   1  14   6      720.35      731.76     30.42 o
  -5  15   6        1.28       15.67     16.55 o
  -4  15   6        1.78       -9.42     17.06 o
  -3  15   6       17.39       26.63     18.20 o
  -2  15   6        0.96       -0.63     20.60 o
  -1  15   6        1.57       -1.43     18.57 o
   0  15   6      234.42      291.86     25.72 o
  -5  16   6      447.23      449.11     19.76 o
  -4  16   6      293.16      331.15     28.84 o
  -3  16   6      683.72      630.92     32.35 o
  -2  16   6       69.16       61.00     20.68 o
  -1  16   6      500.59      521.74     23.11 o
  -3  17   6       25.76       38.04     19.84 o
  -2  17   6       92.14       93.60     22.21 o
  -8   1   7     1242.85     1259.37     35.68 o
  -7   1   7        9.44        6.28     19.67 o
  -6   1   7     3547.32     3580.03     98.24 o
  -5   1   7      106.84      124.07     15.50 o
  -4   1   7     4636.10     4590.89     78.31 o
  -3   1   7       10.12       22.03     19.05 o
  -2   1   7     5222.89     5146.47     60.29 o
  -1   1   7      350.99      356.45     22.10 o
   0   1   7     3072.89     3155.68     53.73 o
   1   1   7      175.22      202.03     43.37 o
  -8   2   7      259.86      253.79     18.38 o
  -7   2   7       35.29       44.73     17.81 o
  -6   2   7      179.44      180.08     15.61 o
  -5   2   7       19.18       25.22     15.23 o
  -4   2   7       20.69        1.96     15.36 o
  -3   2   7      145.30      149.69     15.00 o
  -2   2   7       24.16       22.59     19.10 o
  -1   2   7      464.28      461.60     21.66 o
   0   2   7       29.65       30.23     21.27 o
   1   2   7      124.31      134.72     41.03 o
  -8   3   7     1943.55     1930.38     93.11 o
  -7   3   7      361.25      369.07     20.21 o
  -6   3   7     1526.80     1551.91     23.49 o
  -5   3   7        6.56       20.21     18.52 o
  -4   3   7     1366.07     1346.11     40.55 o
  -3   3   7      491.17      507.53     18.62 o
  -2   3   7      225.92      245.62     19.62 o
  -1   3   7      278.69      266.89     21.47 o
   0   3   7     1240.12     1271.60     29.84 o
   1   3   7      461.05      471.11     40.83 o
   2   3   7      599.67      575.99     62.21 o
  -8   4   7      316.73      301.22     20.87 o
  -7   4   7      897.20      993.15     35.51 o
  -6   4   7       18.61       23.23     14.74 o
  -5   4   7     2939.58     2914.74     24.72 o
  -4   4   7       34.09       46.33     16.55 o
  -3   4   7     1956.38     1881.49     43.20 o
  -2   4   7      401.46      405.85     20.21 o
  -1   4   7      152.47      173.63     17.68 o
   0   4   7      514.77      508.09     27.01 o
   1   4   7      565.52      619.93     41.24 o
   2   4   7      159.87      158.61     31.98 o
  -8   5   7      564.56      591.55     55.28 o
  -7   5   7      362.11      365.20     22.50 o
  -6   5   7      397.27      424.54     15.85 o
  -5   5   7       45.12       45.01     16.53 o
  -4   5   7      755.98      722.44     17.65 o
  -3   5   7       16.83       22.12     16.53 o
  -2   5   7     2616.88     2555.81     56.80 o
  -1   5   7       13.52       21.74     15.26 o
   0   5   7      435.81      419.39     25.98 o
   1   5   7       31.52       39.85     33.45 o
   2   5   7      244.42      245.08     31.52 o
  -8   6   7       26.52       25.96     19.00 o
  -7   6   7      656.05      727.03     20.73 o
  -6   6   7       34.22       21.01     16.08 o
  -5   6   7      336.84      308.88     18.90 o
  -4   6   7      416.60      408.11     19.08 o
  -3   6   7     1422.67     1476.36     39.89 o
  -2   6   7       59.06       65.55     15.14 o
  -1   6   7     1183.54     1256.05     38.65 o
   0   6   7      211.87      197.90     24.21 o
   1   6   7      589.13      676.89     33.84 o
   2   6   7      940.34      965.16     40.09 o
  -8   7   7       29.11       33.08     18.71 o
  -7   7   7       40.82       40.86     15.79 o
  -6   7   7       24.73       29.36     16.78 o
  -5   7   7      300.79      314.74     20.31 o
  -4   7   7       51.69       67.00     12.85 o
  -3   7   7        5.77        0.03     14.82 o
  -2   7   7      100.20      123.03     16.50 o
  -1   7   7       53.72       63.48     20.14 o
   0   7   7        6.56       -0.36     26.81 o
   1   7   7       70.00       73.25     29.98 o
   2   7   7        4.98        6.43     30.36 o
  -8   8   7       70.47       53.24     18.69 o
  -7   8   7     1472.95     1440.58     33.47 o
  -6   8   7      102.58      127.81     16.26 o
  -5   8   7     1244.98     1334.18     36.47 o
  -4   8   7      450.98      456.87     18.72 o
  -3   8   7     1540.54     1594.49     46.46 o
  -2   8   7      249.62      242.12     16.88 o
  -1   8   7     2019.12     1969.62     49.00 o
   0   8   7      127.06      127.43     26.17 o
   1   8   7      506.46      522.06     32.27 o
   2   8   7       47.08       60.08     28.62 o
  -7   9   7      188.12      191.00     15.94 o
  -6   9   7      141.97      155.86     17.28 o
  -5   9   7      102.47       99.34     15.54 o
  -4   9   7      330.82      302.05     15.38 o
  -3   9   7       20.98       19.05     12.60 o
  -2   9   7     1362.72     1312.95     22.65 o
  -1   9   7        4.73        8.88     20.21 o
   0   9   7      114.91       98.89     25.26 o
   1   9   7        6.02        9.06     29.03 o
  -7  10   7     1010.72     1067.62     62.50 o
  -6  10   7        1.11       -3.01     18.49 o
  -5  10   7     2496.76     2513.93     36.56 o
  -4  10   7       60.10       77.49     13.36 o
  -3  10   7     1703.18     1596.67     68.64 o
  -2  10   7      516.16      515.06     18.60 o
  -1  10   7      813.16      856.30     25.46 o
   0  10   7      405.16      406.23     26.85 o
   1  10   7      796.62      690.35     29.86 o
  -7  11   7        6.47       14.52     18.43 o
  -6  11   7      425.18      451.41     23.47 o
  -5  11   7      152.20      175.84     18.83 o
  -4  11   7      484.47      509.04     18.35 o
  -3  11   7        8.26       25.60     19.03 o
  -2  11   7      427.70      419.15     20.77 o
  -1  11   7       21.04       33.93     22.43 o
   0  11   7      206.21      209.30     21.53 o
   1  11   7       70.05       71.75     35.23 o
  -6  12   7      168.61      150.87     15.85 o
  -5  12   7      172.60      198.47     15.06 o
  -4  12   7       10.86       24.28     18.77 o
  -3  12   7      430.88      472.43     20.15 o
  -2  12   7       46.99       55.16     17.50 o
  -1  12   7      457.16      440.38     21.92 o
   0  12   7      128.08      122.95     20.86 o
  -6  13   7      701.56      708.52     25.46 o
  -5  13   7      392.52      364.26     25.84 o
  -4  13   7      846.59      795.25     38.82 o
  -3  13   7       29.80       35.91     17.20 o
  -2  13   7      453.91      428.26     22.31 o
  -1  13   7       16.15        3.68     19.52 o
   0  13   7     1091.60     1082.60     52.42 o
  -5  14   7      484.05      538.47     23.17 o
  -4  14   7       39.31       39.77     18.74 o
  -3  14   7       51.12       63.25     20.83 o
  -2  14   7       17.94       20.12     18.80 o
  -1  14   7       94.42      105.33     25.30 o
  -4  15   7      951.60      938.43     36.98 o
  -3  15   7       15.07       10.97     20.36 o
  -2  15   7      962.64      936.40     40.16 o
  -8   0   8      363.60      336.55     31.18 o
  -7   0   8      900.43      960.40     33.33 o
  -6   0   8      302.81      302.51     25.75 o
  -5   0   8      552.36      521.60     28.28 o
  -4   0   8       37.88       51.38     26.46 o
  -3   0   8     1180.96     1141.38     28.67 o
  -2   0   8        1.63        8.50     26.00 o
  -1   0   8       63.37       50.20     29.77 o
   0   0   8      103.76      105.08     39.97 o
  -8   1   8      414.32      381.40     18.92 o
  -7   1   8      157.27      194.17     21.80 o
  -6   1   8      608.11      652.28     36.94 o
  -5   1   8        0.01       -2.65     15.02 o
  -4   1   8      696.44      643.23     17.82 o
  -3   1   8        8.16        7.61     16.80 o
  -2   1   8      540.77      517.31     20.65 o
  -1   1   8      170.68      152.26     21.58 o
   0   1   8       10.00       12.71     26.11 o
  -8   2   8        2.49       25.49     17.61 o
  -7   2   8     1063.27     1103.34     22.25 o
  -6   2   8       94.56       90.89     19.51 o
  -5   2   8     1573.53     1580.12     33.25 o
  -4   2   8       43.90       40.41     16.74 o
  -3   2   8     1902.13     1903.74     51.20 o
  -2   2   8      107.24      110.00     18.75 o
  -1   2   8     2506.75     2543.66     35.48 o
   0   2   8      199.35      195.06     34.47 o
   1   2   8      637.14      607.19     88.72 o
  -8   3   8      670.46      751.27     37.96 o
  -7   3   8       15.22       14.46     17.61 o
  -6   3   8      243.67      256.76     18.52 o
  -5   3   8       13.60        9.03     18.19 o
  -4   3   8      566.67      530.21     17.20 o
  -3   3   8       25.92       27.78     16.68 o
  -2   3   8      845.95      840.84     21.76 o
  -1   3   8       37.45       37.46     22.62 o
   0   3   8      590.28      583.00     40.63 o
   1   3   8       27.90       20.99     32.36 o
  -8   4   8       58.61       72.20     22.32 o
  -7   4   8      530.47      560.15     20.49 o
  -6   4   8       26.55       19.15     17.55 o
  -5   4   8     1387.67     1427.22     47.38 o
  -4   4   8       72.00       74.69     16.40 o
  -3   4   8      559.65      533.62     20.23 o
  -2   4   8      269.19      273.23     17.62 o
  -1   4   8     1359.84     1453.88     27.12 o
   0   4   8       93.26       98.12     30.74 o
   1   4   8      489.58      476.80     50.27 o
  -8   5   8      299.53      289.73     18.37 o
  -7   5   8        0.90       -5.92     14.86 o
  -6   5   8      924.63      932.45     25.68 o
  -5   5   8      113.84      115.58     17.19 o
  -4   5   8     1116.39     1085.00     21.97 o
  -3   5   8       15.92       26.11     18.11 o
  -2   5   8     1397.90     1326.47     21.42 o
  -1   5   8       12.27       12.23     21.34 o
   0   5   8     1136.07     1152.59     37.19 o
   1   5   8        1.51        3.87     42.87 o
  -7   6   8      348.79      361.63     24.16 o
  -6   6   8      447.57      450.62     22.83 o
  -5   6   8       87.97       83.82     17.66 o
  -4   6   8       12.62       -6.38     13.73 o
  -3   6   8       54.03       56.23     14.68 o
  -2   6   8       16.55       21.12     19.23 o
  -1   6   8       32.65       22.82     20.75 o
   0   6   8       33.28       34.73     32.87 o
   1   6   8      119.80      131.87     39.04 o
  -7   7   8       57.26       60.50     18.48 o
  -6   7   8     2509.67     2452.60     64.83 o
  -5   7   8      201.98      177.18     16.53 o
  -4   7   8     3116.82     3230.71     66.69 o
  -3   7   8        6.88       10.09     19.03 o
  -2   7   8     1478.15     1500.04     38.82 o
  -1   7   8      253.95      245.72     23.42 o
   0   7   8     1173.30     1061.86     39.69 o
  -7   8   8        3.19       12.38     18.03 o
  -6   8   8       33.89       12.34     14.73 o
  -5   8   8       27.14       37.10     14.77 o
  -4   8   8        0.59        3.75     14.94 o
  -3   8   8      195.97      191.10     19.53 o
  -2   8   8       12.81       21.80     19.01 o
  -1   8   8      147.72      132.75     23.69 o
   0   8   8        3.57       20.39     30.65 o
  -7   9   8       66.60       44.13     17.41 o
  -6   9   8      883.96      902.24     19.80 o
  -5   9   8      213.44      225.81     15.34 o
  -4   9   8      201.11      234.85     17.80 o
  -3   9   8       34.30       42.47     17.19 o
  -2   9   8      900.12      922.41     34.82 o
  -1   9   8        9.61        2.61     22.07 o
   0   9   8     1075.83      979.84     41.02 o
  -6  10   8        7.56       10.60     16.86 o
  -5  10   8      161.00      140.48     17.30 o
  -4  10   8      202.57      202.86     17.63 o
  -3  10   8      214.36      209.17     19.40 o
  -2  10   8       48.92       61.67     22.23 o
  -1  10   8       67.16       79.87     20.08 o
  -6  11   8      331.60      369.23     16.95 o
  -5  11   8       81.10       89.11     15.52 o
  -4  11   8     1310.37     1363.03     31.97 o
  -3  11   8        8.57       -3.38     20.89 o
  -2  11   8      585.13      605.83     23.30 o
  -1  11   8       20.21       19.26     27.71 o
  -5  12   8      852.21      844.73     29.82 o
  -4  12   8      130.77      133.08     16.26 o
  -3  12   8      557.25      555.51     24.72 o
  -2  12   8       38.49       36.95     25.16 o
  -4  13   8      286.15      306.64     25.32 o
  -3  13   8        1.14        5.24     20.21 o
  -7   1   9        1.91       -0.85     18.82 o
  -6   1   9     1228.68     1215.53     66.50 o
  -5   1   9      183.41      203.01     22.22 o
  -4   1   9     1784.44     1874.77     44.73 o
  -3   1   9        0.35      -10.43     21.85 o
  -2   1   9     1345.86     1387.66     27.07 o
  -1   1   9       16.78       19.47     25.07 o
  -7   2   9       65.28       74.72     17.08 o
  -6   2   9      114.39      125.78     17.81 o
  -5   2   9        6.79       31.62     21.58 o
  -4   2   9       22.61       21.72     19.60 o
  -3   2   9        4.60        2.88     21.76 o
  -2   2   9        0.16       -4.62     21.02 o
  -1   2   9      337.09      331.44     25.60 o
  -7   3   9      502.28      593.21     26.00 o
  -6   3   9      746.49      758.45     25.16 o
  -5   3   9        4.54       -0.63     17.38 o
  -4   3   9      189.55      194.57     17.20 o
  -3   3   9      118.91      103.32     22.07 o
  -2   3   9      475.37      462.47     23.29 o
  -1   3   9       82.56       71.05     20.76 o
  -7   4   9      746.50      779.11     29.51 o
  -6   4   9        5.19      -18.95     18.95 o
  -5   4   9     1112.95     1073.67     22.81 o
  -4   4   9        0.28       11.02     17.62 o
  -3   4   9      905.20      907.47     24.49 o
  -2   4   9       53.29       69.55     18.68 o
  -1   4   9      271.35      301.42     28.50 o
  -7   5   9       22.65       28.41     20.04 o
  -6   5   9       87.28       85.79     19.22 o
  -5   5   9       66.04       60.23     19.14 o
  -4   5   9      543.87      528.45     21.64 o
  -3   5   9        6.31       23.49     21.30 o
  -2   5   9      449.53      430.83     20.95 o
  -1   5   9       10.54        0.07     28.77 o
  -6   6   9       16.00       11.15     21.08 o
  -5   6   9      788.46      900.26     29.95 o
  -4   6   9      139.91      135.80     16.20 o
  -3   6   9      725.04      718.68     18.87 o
  -2   6   9       20.16       18.50     18.51 o
  -1   6   9      489.30      491.65     31.58 o
  -6   7   9        0.76       26.75     19.85 o
  -5   7   9        3.55      -18.68     18.68 o
  -4   7   9      188.04      211.83     17.82 o
  -3   7   9        0.65        0.37     18.75 o
  -2   7   9        2.47        5.03     24.86 o
  -6   8   9        1.28       -3.11     19.94 o
  -5   8   9      788.81      794.79     20.22 o
  -4   8   9      239.69      243.61     17.71 o
  -3   8   9     1181.81     1162.90     26.02 o
  -2   8   9        4.20       12.20     22.43 o
  -5   9   9        9.28       -0.52     18.54 o
  -4   9   9      565.71      565.09     20.23 o
  -3   9   9        2.70        7.94     25.00 o
  -4  10   9       10.09       29.26     35.19 o
  -5   0  10     1208.79     1197.28     69.30 o
  -4   0  10       70.13       77.75     36.76 o
  -3   0  10      377.49      403.43     66.77 o
  -5   1  10       52.97       43.29     23.37 o
  -4   1  10       49.94       40.49     23.33 o
  -3   1  10       44.72       20.23     26.57 o
  -5   2  10      627.98      627.27     27.49 o
  -4   2  10       74.79       73.51     23.20 o
  -5   3  10        1.92       11.38     23.03 o
  -4   3  10      317.16      332.92     26.60 o
 
